# Supplementary material for: PanKA: Leveraging population pangenome to predict antibiotic resistance
Source: iScience. 2024 Aug 2;27(9):110623. doi: 10.1016/j.isci.2024.110623 (PMC11369404; doi:10.1016/j.isci.2024.110623)
Supplement: Table S1. E. coli gain feature annotation [file mmc2.csv]

Antibiotics	Feature ID	Variant Type	Rank	Feature Score	Gene Location	Gene	Gene Function	NCBI ID
AMC	DRKRLLISLG	AMRKmer	1	1236.919297	203-213	oleI	OleI family self-immunity macrolide glycosyltransferase	NG_048022.1
AMC	FAMAHIVTLT	AMRKmer	2	445.7429853	369-379	emrB_1	Colistin resistance protein EmrB	NG_055981.1
AMC	SARSQRQLLQ	AMRKmer	3	379.9649899	195-205	blaTEM_1	class A broad-spectrum beta-lactamase TEM-1	NG_050145.1
AMC	YAGNPARLLR	AMRKmer	4	213.8399289	138-148	fdtC	dTDP-3-amino-3%2C6-dideoxy-alpha-D-galactopyranose 3-N-acetyltransferase	NG_048539.1
AMC	AQYQPVILEA	AMRKmer	5	187.8395027	190-200	aadA5	ANT(3'')-Ia family aminoglycoside nucleotidyltransferase AadA5	NG_047357.1
AMC	DIVVALLQEK	AMRKmer	6	180.9805497	380-390	ileS	Isoleucine--tRNA ligase	NG_048008.1
AMC	ugpB_2	PAGene	7	174.4554547	1-671	ugpB_2	sn-glycerol-3-phosphate-binding periplasmic protein UgpB
AMC	ERNLKEEIKR	AMRKmer	8	75.42424498	114-124	atoC	Regulatory protein AtoC	NG_048407.1
AMC	KNWLGKTTEH	AMRKmer	9	63.74074762	18-28	ddpF	putative D%2CD-dipeptide transport ATP-binding protein DdpF	NG_056045.1
AMC	lsoA	PAGene	10	63.29085006	1-346	lsoA	mRNA endoribonuclease LsoA
AMP	blaTEM_1	PAGene	1	1399.965537	1-290	blaTEM_1	class A broad-spectrum beta-lactamase TEM-1	NG_050145.1
AMP	NGKPQDVLTQ	AMRKmer	2	835.0654557	139-149	hmuV	Hemin import ATP-binding protein HmuV	NG_048561.1
AMP	DRKRLLISLG	AMRKmer	3	99.25412546	203-213	oleI	OleI family self-immunity macrolide glycosyltransferase	NG_048022.1
AMP	DIVVALLQEK	AMRKmer	4	73.5685174	380-390	ileS	Isoleucine--tRNA ligase	NG_048008.1
AMP	ICYATAMAVL	AMRKmer	5	62.20271758	373-383	floR	chloramphenicol/florfenicol efflux MFS transporter FloR	NG_047876.1
AMP	pqiC@549019	SNP	6	23.60762658	51	pqiC	Intermembrane transport lipoprotein PqiC
AMP	FLSSRFRDCL	AMRKmer	7	18.71979389	108-118	qnrVC7	quinolone resistance pentapeptide repeat protein QnrVC7	NG_050556.1
AMP	groups_1014	PAGene	8	13.31645915	1-152	groups_1014	Unannotated
AMP	ubiH@357015	SNP	9	9.887701643	36	ubiH	2-octaprenyl-6-methoxyphenol hydroxylase
AMP	NWISITLGDS	AMRKmer	10	9.757456112	103-113	fdtC	dTDP-3-amino-3%2C6-dideoxy-alpha-D-galactopyranose 3-N-acetyltransferase	NG_048539.1
AMX	YAGNPARLLR	AMRKmer	1	3024.440028	138-148	fdtC	dTDP-3-amino-3%2C6-dideoxy-alpha-D-galactopyranose 3-N-acetyltransferase	NG_048539.1
AMX	ELRFVGDKCQ	AMRKmer	2	469.5271721	358-368	cusS	Sensor histidine kinase CusS	NG_048436.1
AMX	RVRELDQIRN	AMRKmer	3	242.3755331	208-218	hlyB	Alpha-hemolysin translocation ATP-binding protein HlyB	NG_056046.1
AMX	AGSVTITLTF	AMRKmer	4	194.2004764	24-34	oqxB28_2	multidrug efflux RND transporter permease subunit OqxB28	NG_050447.1
AMX	DRKRLLISLG	AMRKmer	5	73.58750155	203-213	oleI	OleI family self-immunity macrolide glycosyltransferase	NG_048022.1
AMX	DIVVALLQEK	AMRKmer	6	72.11693871	380-390	ileS	Isoleucine--tRNA ligase	NG_048008.1
AMX	TSSLTNKEVD	AMRKmer	7	35.44660195	125-135	alsC	D-allose transport system permease protein AlsC	NG_056048.1
AMX	rluF@92150	SNP	8	31.18748205	64	rluF	Dual-specificity RNA pseudouridine synthase RluF
AMX	groups_4@16114	SNP	9	30.14551753	2458	groups_4	Unannotated
AMX	NGKPQDVLTQ	AMRKmer	10	26.83396399	139-149	hmuV	Hemin import ATP-binding protein HmuV	NG_048561.1
CET	NGKPQDVLTQ	AMRKmer	1	2301.84069	139-149	hmuV	Hemin import ATP-binding protein HmuV	NG_048561.1
CET	DIVVALLQEK	AMRKmer	2	80.04853477	380-390	ileS	Isoleucine--tRNA ligase	NG_048008.1
CET	LFSAVLCAAS	AMRKmer	3	78.58797033	May-15	blaCMY_83	class C beta-lactamase CMY-83	NG_048881.1
CET	traD@67975	SNP	4	31.19138469	1140	traD	Coupling protein TraD
CET	gatZ@131201	SNP	5	20.64997786	69	gatZ	D-tagatose-1%2C6-bisphosphate aldolase subunit GatZ
CET	ttdT_1@309437	SNP	6	19.05916083	260	ttdT_1	L-tartrate/succinate antiporter
CET	ETRRASVMYF	AMRKmer	7	14.66325726	113-123	yhbX	Putative transferase YhbX	NG_055583.1
CET	ALQQEVTRIH	AMRKmer	8	14.44843666	171-181	yehW	Glycine betaine uptake system permease protein YehW	NG_056048.1
CET	ybiS@384447	SNP	9	13.98780336	73	ybiS	putative L%2CD-transpeptidase YbiS
CET	yehZ@441666	SNP	10	13.84160604	112	yehZ	Glycine betaine-binding protein YehZ
CIP	parC@644790	SNP	1	3437.911726	4	parC	DNA topoisomerase 4 subunit A
CIP	gyrA@657852	SNP	2	2692.503107	2	gyrA	DNA gyrase subunit A
CIP	KKVVFESHAS	AMRKmer	3	197.670907	110-120	erm_B_	23S rRNA (adenine(2058)-N(6))-methyltransferase Erm(B)	NG_047804.1
CIP	KYAVEFDNVS	AMRKmer	4	25.02631094	01-Nov	potA_3	Spermidine/putrescine import ATP-binding protein PotA	NG_056048.1
CIP	groups_275@128206	SNP	5	21.13551023	532	groups_275	Unannotated
CIP	APELKSNLGI	AMRKmer	6	19.42326207	46-56	exuT_2_00267	Unannotated	NG_047858.1
CIP	groups_121	PAGene	7	16.98026978	1-247	groups_121	Unannotated
CIP	yehW@220872	SNP	8	14.0095268	589	yehW	Glycine betaine uptake system permease protein YehW	NG_056048.1
CIP	WTVTEVLKNI	AMRKmer	9	12.60304987	83-93	atm1	ATM1-type heavy metal exporter	NG_056045.1
CIP	EQRDLAIAAA	AMRKmer	10	12.59403466	127-137	aph_6__Id	aminoglycoside O-phosphotransferase APH(6)-Id	NG_047464.1
CTX	ELDGMPAINA	AMRKmer	1	4075.549548	106-116	atm1	ATM1-type heavy metal exporter	NG_056045.1
CTX	NGKPQDVLTQ	AMRKmer	2	974.4016165	139-149	hmuV	Hemin import ATP-binding protein HmuV	NG_048561.1
CTX	ALQQEVTRIH	AMRKmer	3	71.69001217	171-181	yehW	Glycine betaine uptake system permease protein YehW	NG_056048.1
CTX	pemI	PAGene	4	57.90433109	Jan-85	pemI	Antitoxin PemI
CTX	LASYVSAGFS	AMRKmer	5	43.01328189	355-365	hlyB	Alpha-hemolysin translocation ATP-binding protein HlyB	NG_056046.1
CTX	groups_25	PAGene	6	22.02614719	1-848	groups_25	Unannotated
CTX	pemK	PAGene	7	21.43797376	1-154	pemK	Endoribonuclease PemK
CTX	groups_8436	PAGene	8	20.91090768	Jan-93	groups_8436	Unannotated
CTX	ETRRASVMYF	AMRKmer	9	17.29457883	113-123	yhbX	Putative transferase YhbX	NG_055583.1
CTX	groups_13589	PAGene	10	15.81102641	1-204	groups_13589	Unannotated
CTZ	QATVTKGIQE	AMRKmer	1	715.9678161	120-130	vanR_Cd	VanG-Cd-type vancomycin resistance DNA-binding response regulator VanS	NG_061618.1
CTZ	DVATVTDSVQ	AMRKmer	2	393.9149451	257-267	oqxB10	multidrug efflux RND transporter permease subunit OqxB10	NG_050428.1
CTZ	ALAQSRQIDA	AMRKmer	3	383.6970887	51-61	aer_2	Aerotaxis receptor	NG_047430.1
CTZ	QVFTMLETRQ	AMRKmer	4	350.3118438	202-212	yhbX	Putative transferase YhbX	NG_055583.1
CTZ	groups_12205	PAGene	5	245.4685244	Jan-40	groups_12205	Unannotated
CTZ	ETRRASVMYF	AMRKmer	6	138.0776665	113-123	yhbX	Putative transferase YhbX	NG_055583.1
CTZ	groups_4207	PAGene	7	91.45186618	1-158	groups_4207	Unannotated
CTZ	ALQQEVTRIH	AMRKmer	8	82.56864651	171-181	yehW	Glycine betaine uptake system permease protein YehW	NG_056048.1
CTZ	KAVMIITLWL	AMRKmer	9	58.51584504	381-391	hlyB	Alpha-hemolysin translocation ATP-binding protein HlyB	NG_056046.1
CTZ	ELDGMPAINA	AMRKmer	10	46.5277334	106-116	atm1	ATM1-type heavy metal exporter	NG_056045.1
CXM	NGKPQDVLTQ	AMRKmer	1	3730.895443	139-149	hmuV	Hemin import ATP-binding protein HmuV	NG_048561.1
CXM	gyrA@657852	SNP	2	81.24760132	2	gyrA	DNA gyrase subunit A
CXM	DIVVALLQEK	AMRKmer	3	72.47958974	380-390	ileS	Isoleucine--tRNA ligase	NG_048008.1
CXM	GAFQLAYTLF	AMRKmer	4	53.42343134	65-75	exuT_2_00267	Unannotated	NG_047858.1
CXM	yehZ@441666	SNP	5	26.38753181	112	yehZ	Glycine betaine-binding protein YehZ
CXM	groups_5046	PAGene	6	22.84095215	1-152	groups_5046	Unannotated
CXM	ansB@490784	SNP	7	21.04183998	85	ansB	L-asparaginase 2
CXM	groups_201	PAGene	8	20.69460221	1-213	groups_201	Unannotated
CXM	groups_194@113666	SNP	9	20.60167427	336	groups_194	Unannotated
CXM	traC@86047	SNP	10	19.07631726	899	traC	Protein TraC
GEN	LAKAQSDLAK	AMRKmer	1	4302.443768	61-71	aaeA_1	p-hydroxybenzoic acid efflux pump subunit AaeA	NG_050425.1
GEN	DAPELFLKHG	AMRKmer	2	401.933802	47-57	aer_2	Aerotaxis receptor	NG_047430.1
GEN	GVIMVTHQPG	AMRKmer	3	47.14950987	104-114	yddA	Inner membrane ABC transporter ATP-binding protein YddA	NG_056046.1
GEN	groups_3358	PAGene	4	25.78286707	Jan-82	groups_3358	Unannotated
GEN	groups_8768	PAGene	5	20.91477677	1-159	groups_8768	Unannotated
GEN	QIISCMLSAL	AMRKmer	6	19.23027509	352-362	exuT_2_00267	Unannotated	NG_047858.1
GEN	EPDEVIRMFR	AMRKmer	7	16.16224227	125-135	yhbX	Putative transferase YhbX	NG_055583.1
GEN	LAMICGHFGK	AMRKmer	8	14.89942265	36-46	ltxB	Leukotoxin export ATP-binding protein LtxB	NG_056045.1
GEN	groups_7140	PAGene	9	11.83563919	1-187	groups_7140	Unannotated
GEN	groups_2667	PAGene	10	10.52178983	1-595	groups_2667	Unannotated
TBM	GVIMVTHQPG	AMRKmer	1	1429.009367	104-114	yddA	Inner membrane ABC transporter ATP-binding protein YddA	NG_056046.1
TBM	NGKPQDVLTQ	AMRKmer	2	295.7213429	139-149	hmuV	Hemin import ATP-binding protein HmuV	NG_048561.1
TBM	KNWLGKTTEH	AMRKmer	3	295.107207	18-28	ddpF	putative D%2CD-dipeptide transport ATP-binding protein DdpF	NG_056045.1
TBM	LPDFSALENV	AMRKmer	4	145.4491049	98-108	tetB_46_	tetracycline efflux ABC transporter Tet(46) subunit B	NG_048318.1
TBM	AVGLDHRANH	AMRKmer	5	16.68050612	131-141	tetB_46_	tetracycline efflux ABC transporter Tet(46) subunit B	NG_048318.1
TBM	argC_1@382232	SNP	6	12.87237782	128	argC_1	N-acetyl-gamma-glutamyl-phosphate reductase
TBM	groups_2801@410744	SNP	7	12.06162095	60	groups_2801	Unannotated
TBM	dadD	PAGene	8	11.49348739	1-460	dadD	5'-deoxyadenosine deaminase
TBM	groups_294	PAGene	9	11.36015698	1-464	groups_294	Unannotated
TBM	gyrA@657852	SNP	10	10.48006052	2	gyrA	DNA gyrase subunit A
TMP	KNVLQELEKE	AMRKmer	1	1833.04082	131-141	vanH_B	D-lactate dehydrogenase VanH-B	NG_055635.1
TMP	groups_6957	PAGene	2	717.5656739	1-165	groups_6957	Unannotated
TMP	groups_755	PAGene	3	19.91025402	1-298	groups_755	Unannotated
TMP	ISLLIITLSF	AMRKmer	4	16.00346341	379-389	oqxB16	multidrug efflux RND transporter permease subunit OqxB16	NG_050434.1
TMP	TSREYAKKGA	AMRKmer	5	15.34756575	155-165	mdtA	Multidrug resistance protein MdtA	NG_050424.1
TMP	groups_1981	PAGene	6	13.82505129	1-198	groups_1981	Unannotated
TMP	groups_1653	PAGene	7	13.06074805	Jan-96	groups_1653	Unannotated
TMP	QWMVDDRVAG	AMRKmer	8	10.88616254	204-214	blaTEM_1	class A broad-spectrum beta-lactamase TEM-1	NG_050145.1
TMP	groups_5723	PAGene	9	9.674749529	1-107	groups_5723	Unannotated
TMP	wbbD	PAGene	10	8.774849638	1-304	wbbD	UDP-Gal:alpha-D-GlcNAc-diphosphoundecaprenol beta-1%2C3-galactosyltransferase
