# Supplementary material for: PanKA: Leveraging population pangenome to predict antibiotic resistance
Source: iScience. 2024 Aug 2;27(9):110623. doi: 10.1016/j.isci.2024.110623 (PMC11369404; doi:10.1016/j.isci.2024.110623)
Supplement: Table S2. E. coli split feature annotation [file mmc3.csv]

Antibiotics	Feature ID	Variant Type	Rank	Feature Score	Gene Location	Gene	Gene Function	NCBI ID
AMC	DRKRLLISLG	AMRKmer	1	33.4	203-213	oleI	OleI family self-immunity macrolide glycosyltransferase	NG_048022.1
AMC	DIVVALLQEK	AMRKmer	2	26	380-390	ileS	Isoleucine--tRNA ligase	NG_048008.1
AMC	YAGNPARLLR	AMRKmer	3	20	138-148	fdtC	dTDP-3-amino-3%2C6-dideoxy-alpha-D-galactopyranose 3-N-acetyltransferase	NG_048539.1
AMC	lsoA	PAGene	4	12.8	1-346	lsoA	mRNA endoribonuclease LsoA
AMC	groups_466	PAGene	5	8.6	1-334	groups_466	Unannotated
AMC	groups_3928	PAGene	6	8	1-234	groups_3928	Unannotated
AMC	LASYVSAGFS	AMRKmer	7	7.6	355-365	hlyB	Alpha-hemolysin translocation ATP-binding protein HlyB	NG_056046.1
AMC	TDYAVSKAFY	AMRKmer	8	7.2	14-24	fosA_gen	FosA family fosfomycin resistance glutathione transferase	NG_047885.1
AMC	tolA@243528	SNP	9	7	182	tolA	Tol-Pal system protein TolA
AMC	groups_62	PAGene	10	6.8	1-1109	groups_62	Unannotated
AMP	NGKPQDVLTQ	AMRKmer	1	73.8	139-149	hmuV	Hemin import ATP-binding protein HmuV	NG_048561.1
AMP	DIVVALLQEK	AMRKmer	2	63.6	380-390	ileS	Isoleucine--tRNA ligase	NG_048008.1
AMP	blaTEM_1	PAGene	3	60.8	1-290	blaTEM_1	class A broad-spectrum beta-lactamase TEM-1	NG_050145.1
AMP	DRKRLLISLG	AMRKmer	4	35.2	203-213	oleI	OleI family self-immunity macrolide glycosyltransferase	NG_048022.1
AMP	ICYATAMAVL	AMRKmer	5	22.8	373-383	floR	chloramphenicol/florfenicol efflux MFS transporter FloR	NG_047876.1
AMP	groups_7595	PAGene	6	17	Jan-79	groups_7595	Unannotated
AMP	groL@168540	SNP	7	16.6	496	groL	60 kDa chaperonin
AMP	YAGNPARLLR	AMRKmer	8	14.8	138-148	fdtC	dTDP-3-amino-3%2C6-dideoxy-alpha-D-galactopyranose 3-N-acetyltransferase	NG_048539.1
AMP	groups_7355	PAGene	9	12	Jan-74	groups_7355	Unannotated
AMP	groups_7478	PAGene	10	12	1-102	groups_7478	Unannotated
AMX	YAGNPARLLR	AMRKmer	1	31.4	138-148	fdtC	dTDP-3-amino-3%2C6-dideoxy-alpha-D-galactopyranose 3-N-acetyltransferase	NG_048539.1
AMX	groups_898	PAGene	2	26.4	1-469	groups_898	Unannotated
AMX	ELRFVGDKCQ	AMRKmer	3	24.8	358-368	cusS	Sensor histidine kinase CusS	NG_048436.1
AMX	RVRELDQIRN	AMRKmer	4	22	208-218	hlyB	Alpha-hemolysin translocation ATP-binding protein HlyB	NG_056046.1
AMX	DIVVALLQEK	AMRKmer	5	18.8	380-390	ileS	Isoleucine--tRNA ligase	NG_048008.1
AMX	groups_7465	PAGene	6	17	Jan-51	groups_7465	Unannotated
AMX	AGSVTITLTF	AMRKmer	7	16.8	24-34	oqxB28_2	multidrug efflux RND transporter permease subunit OqxB28	NG_050447.1
AMX	insK@34111	SNP	8	16.4	42	insK	Putative transposase InsK for insertion sequence element IS150
AMX	frdC@158457	SNP	9	14.6	151	frdC	Fumarate reductase subunit C	NG_049085.1
AMX	HLERFAIGEL	AMRKmer	10	13.4	300-310	sasA	Adaptive-response sensory-kinase SasA	NG_061619.1
CET	NGKPQDVLTQ	AMRKmer	1	97.2	139-149	hmuV	Hemin import ATP-binding protein HmuV	NG_048561.1
CET	DIVVALLQEK	AMRKmer	2	76.6	380-390	ileS	Isoleucine--tRNA ligase	NG_048008.1
CET	ltrA_00266	PAGene	3	59.6	1-633	ltrA_00266	Unannotated
CET	traD@67975	SNP	4	38.4	1140	traD	Coupling protein TraD
CET	ttdT_1@309503	SNP	5	31.2	326	ttdT_1	L-tartrate/succinate antiporter
CET	fepE@123462	SNP	6	31	338	fepE	Ferric enterobactin transport protein FepE
CET	ETRRASVMYF	AMRKmer	7	30.6	113-123	yhbX	Putative transferase YhbX	NG_055583.1
CET	tolA@243528	SNP	8	29.6	182	tolA	Tol-Pal system protein TolA
CET	ALQQEVTRIH	AMRKmer	9	23.8	171-181	yehW	Glycine betaine uptake system permease protein YehW	NG_056048.1
CET	groups_518	PAGene	10	20.6	1-423	groups_518	Unannotated
CIP	gyrA@657852	SNP	1	129.8	2	gyrA	DNA gyrase subunit A
CIP	parC@644790	SNP	2	123.4	4	parC	DNA topoisomerase 4 subunit A
CIP	KKVVFESHAS	AMRKmer	3	41.2	110-120	erm_B_	23S rRNA (adenine(2058)-N(6))-methyltransferase Erm(B)	NG_047804.1
CIP	DKWLISEGLK	AMRKmer	4	33.4	156-166	oqxA6_1	multidrug efflux RND transporter periplasmic adaptor subunit OqxA6	NG_050424.1
CIP	phoE@41707	SNP	5	33.4	440	phoE	Outer membrane porin PhoE
CIP	APELKSNLGI	AMRKmer	6	26.8	46-56	exuT_2_00267	Unannotated	NG_047858.1
CIP	intS_2@64671	SNP	7	24	125	intS_2	Prophage integrase IntS
CIP	tsr@97876	SNP	8	20.6	17	tsr	Methyl-accepting chemotaxis protein I
CIP	EQRDLAIAAA	AMRKmer	9	18.4	127-137	aph_6__Id	aminoglycoside O-phosphotransferase APH(6)-Id	NG_047464.1
CIP	groups_12478	PAGene	10	15.6	Jan-94	groups_12478	Unannotated
CTX	ELDGMPAINA	AMRKmer	1	74.2	106-116	atm1	ATM1-type heavy metal exporter	NG_056045.1
CTX	ALQQEVTRIH	AMRKmer	2	67	171-181	yehW	Glycine betaine uptake system permease protein YehW	NG_056048.1
CTX	ETRRASVMYF	AMRKmer	3	54.8	113-123	yhbX	Putative transferase YhbX	NG_055583.1
CTX	groups_5163	PAGene	4	46.6	1-361	groups_5163	Unannotated
CTX	ltrA_00266	PAGene	5	41	1-633	ltrA_00266	Unannotated
CTX	groups_3686	PAGene	6	39.8	Jan-73	groups_3686	Unannotated
CTX	groups_193	PAGene	7	37.6	1-377	groups_193	Unannotated
CTX	NGKPQDVLTQ	AMRKmer	8	37.2	139-149	hmuV	Hemin import ATP-binding protein HmuV	NG_048561.1
CTX	pld	PAGene	9	34.2	1-193	pld	Phospholipase D
CTX	YVEPSAEKII	AMRKmer	10	30.6	36-46	varG	VarG family subclass B1-like metallo-beta-lactamase	NG_057468.1
CTZ	QVFTMLETRQ	AMRKmer	1	66.8	202-212	yhbX	Putative transferase YhbX	NG_055583.1
CTZ	groups_12205	PAGene	2	56.4	Jan-40	groups_12205	Unannotated
CTZ	ALQQEVTRIH	AMRKmer	3	42	171-181	yehW	Glycine betaine uptake system permease protein YehW	NG_056048.1
CTZ	groups_2187	PAGene	4	31.8	1-420	groups_2187	Unannotated
CTZ	groups_4207	PAGene	5	29	1-158	groups_4207	Unannotated
CTZ	NGKPQDVLTQ	AMRKmer	6	27.4	139-149	hmuV	Hemin import ATP-binding protein HmuV	NG_048561.1
CTZ	GAFQLAYTLF	AMRKmer	7	26.6	65-75	exuT_2_00267	Unannotated	NG_047858.1
CTZ	groups_545	PAGene	8	21.6	1-222	groups_545	Unannotated
CTZ	pir_00368	PAGene	9	16.4	1-290	pir_00368	Unannotated
CTZ	proQ_2_00016	PAGene	10	16	1-212	proQ_2_00016	Unannotated
CXM	NGKPQDVLTQ	AMRKmer	1	76.4	139-149	hmuV	Hemin import ATP-binding protein HmuV	NG_048561.1
CXM	DERPLQSGTI	AMRKmer	2	44.2	331-341	tetB_60__4_00152	Unannotated	NG_056046.1
CXM	SAGSVTITLT	AMRKmer	3	33.4	23-33	oqxB28_2	multidrug efflux RND transporter permease subunit OqxB28	NG_050447.1
CXM	DIVVALLQEK	AMRKmer	4	26.6	380-390	ileS	Isoleucine--tRNA ligase	NG_048008.1
CXM	GAFQLAYTLF	AMRKmer	5	16.8	65-75	exuT_2_00267	Unannotated	NG_047858.1
CXM	groups_12205	PAGene	6	16	Jan-40	groups_12205	Unannotated
CXM	rpnD@40806	SNP	7	15.4	377	rpnD	Recombination-promoting nuclease RpnD
CXM	traC@86047	SNP	8	10.8	899	traC	Protein TraC
CXM	groups_6838	PAGene	9	9.6	1-160	groups_6838	Unannotated
CXM	tolA@243528	SNP	10	9.4	182	tolA	Tol-Pal system protein TolA
GEN	LAKAQSDLAK	AMRKmer	1	100.8	61-71	aaeA_1	p-hydroxybenzoic acid efflux pump subunit AaeA	NG_050425.1
GEN	DAPELFLKHG	AMRKmer	2	81.8	47-57	aer_2	Aerotaxis receptor	NG_047430.1
GEN	groups_3358	PAGene	3	63.6	Jan-82	groups_3358	Unannotated
GEN	QIISCMLSAL	AMRKmer	4	46.2	352-362	exuT_2_00267	Unannotated	NG_047858.1
GEN	groups_5042	PAGene	5	44.2	1-177	groups_5042	Unannotated
GEN	LAMICGHFGK	AMRKmer	6	43.4	36-46	ltxB	Leukotoxin export ATP-binding protein LtxB	NG_056045.1
GEN	DRGRVKKVYI	AMRKmer	7	40.2	190-200	oqxB28_2	multidrug efflux RND transporter permease subunit OqxB28	NG_050447.1
GEN	groups_7140	PAGene	8	33.2	1-187	groups_7140	Unannotated
GEN	GVIMVTHQPG	AMRKmer	9	33	104-114	yddA	Inner membrane ABC transporter ATP-binding protein YddA	NG_056046.1
GEN	siaM	PAGene	10	30.2	1-429	siaM	Sialic acid TRAP transporter large permease protein SiaM
TBM	GVIMVTHQPG	AMRKmer	1	124.6	104-114	yddA	Inner membrane ABC transporter ATP-binding protein YddA	NG_056046.1
TBM	NGKPQDVLTQ	AMRKmer	2	37.6	139-149	hmuV	Hemin import ATP-binding protein HmuV	NG_048561.1
TBM	LPDFSALENV	AMRKmer	3	37.2	98-108	tetB_46_	tetracycline efflux ABC transporter Tet(46) subunit B	NG_048318.1
TBM	KNWLGKTTEH	AMRKmer	4	30.8	18-28	ddpF	putative D%2CD-dipeptide transport ATP-binding protein DdpF	NG_056045.1
TBM	argC_1@382232	SNP	5	23	128	argC_1	N-acetyl-gamma-glutamyl-phosphate reductase
TBM	SAVDGGLKPY	AMRKmer	6	18.2	31-41	aadA5	ANT(3'')-Ia family aminoglycoside nucleotidyltransferase AadA5	NG_047357.1
TBM	DRKRLLISLG	AMRKmer	7	16.6	203-213	oleI	OleI family self-immunity macrolide glycosyltransferase	NG_048022.1
TBM	groups_199	PAGene	8	15.8	1-467	groups_199	Unannotated
TBM	gyrA@657852	SNP	9	14.8	2	gyrA	DNA gyrase subunit A
TBM	VLIMMSTQIS	AMRKmer	10	13.2	147-157	tetA_60_	tetracycline efflux ABC transporter Tet(60) subunit A	NG_056045.1
TMP	KNVLQELEKE	AMRKmer	1	101.8	131-141	vanH_B	D-lactate dehydrogenase VanH-B	NG_055635.1
TMP	groups_6957	PAGene	2	69.4	1-165	groups_6957	Unannotated
TMP	groups_1981	PAGene	3	31.8	1-198	groups_1981	Unannotated
TMP	groups_4276	PAGene	4	29.8	Jan-71	groups_4276	Unannotated
TMP	ISLLIITLSF	AMRKmer	5	24	379-389	oqxB16	multidrug efflux RND transporter permease subunit OqxB16	NG_050434.1
TMP	RRNKKSSDKT	AMRKmer	6	23.2	133-143	oqxB28_2	multidrug efflux RND transporter permease subunit OqxB28	NG_050447.1
TMP	groups_3958	PAGene	7	22	1-146	groups_3958	Unannotated
TMP	groups_5723	PAGene	8	20.8	1-107	groups_5723	Unannotated
TMP	groups_1188	PAGene	9	20.2	1-429	groups_1188	Unannotated
TMP	groups_299	PAGene	10	19.6	Jan-48	groups_299	Unannotated
