# Supplementary material for: PanKA: Leveraging population pangenome to predict antibiotic resistance
Source: iScience. 2024 Aug 2;27(9):110623. doi: 10.1016/j.isci.2024.110623 (PMC11369404; doi:10.1016/j.isci.2024.110623)
Supplement: Table S3. K. pneumoniae gain feature annotation [file mmc4.csv]

Antibiotics	Feature ID	Variant Type	Rank	Feature Score	Gene Location	Gene	Gene Function	NCBI ID
AMS	glcR_2	PAGene	1	17.25260308	1-330	glcR_2	HTH-type transcriptional repressor GlcR
AMS	RDQMKVLTHP	AMRKmer	2	18.40445366	116-126	cmlV_3	chloramphenicol efflux MFS transporter CmlV	NG_047660.1
AMS	PVVRVGEFVL	AMRKmer	3	22.14369965	108-118	vanR_Cd	VanG-Cd-type vancomycin resistance DNA-binding response regulator VanS	NG_061618.1
AMS	otnK@46498	SNP	4	22.99373977	46	otnK	3-oxo-tetronate kinase
AMS	hisJ_2	PAGene	5	24.9175303	1-262	hisJ_2	Histidine-binding periplasmic protein
AMS	FYSEFAEVTA	AMRKmer	6	24.92930031	126-136	yejF	putative ABC transporter ATP-binding protein YejF	NG_048318.1
AMS	aac_6___Ib_cr5	PAGene	7	25.80012104	1-296	aac_6___Ib_cr5	fluoroquinolone-acetylating aminoglycoside 6'-N-acetyltransferase AAC(6')-Ib-cr5	NG_051711.1
AMS	pspF@201371	SNP	8	27.10554604	28	pspF	Psp operon transcriptional activator	NG_049830.1
AMS	groups_329	PAGene	9	28.87431351	1-480	groups_329	Unannotated
AMS	degS@401409	SNP	10	68.25720146	17	degS	Serine endoprotease DegS
AZT	groups_0@1815	SNP	1	25.39516072	1815	groups_0	Unannotated
AZT	groups_8353	PAGene	2	25.46893001	Jan-48	groups_8353	Unannotated
AZT	STRPGAAEVS	AMRKmer	3	25.73046319	14-24	sul4	sulfonamide-resistant dihydropteroate synthase Sul4	NG_056174.1
AZT	ade2@265576	SNP	4	30.16660613	39	ade2	Adenine deaminase 2
AZT	RIHSYRHGEQ	AMRKmer	5	32.08610153	155-165	glrK	Sensor histidine kinase GlrK	NG_048444.1
AZT	intA_2@14569	SNP	6	32.48443031	265	intA_2	Prophage integrase IntA
AZT	groups_3770	PAGene	7	33.69703125	1-555	groups_3770	Unannotated
AZT	bfd@180391	SNP	8	34.32854544	315	bfd	Bacterioferritin-associated ferredoxin
AZT	ttdA	PAGene	9	35.43774884	1-281	ttdA	L(+)-tartrate dehydratase subunit alpha
AZT	LFNLLGNNGT	AMRKmer	10	35.79256988	120-130	tcmA_1	tetracenomycin C efflux MFS transporter	NG_048121.1
CZL	groups_12999	PAGene	1	35.1075868	Jan-47	groups_12999	Unannotated
CZL	groups_4228	PAGene	2	35.33199684	1-122	groups_4228	Unannotated
CZL	pdeR_00040@259420	SNP	3	35.56852398	439	pdeR_00040	Unannotated
CZL	noc_1	PAGene	4	44.31940079	1-274	noc_1	Nucleoid occlusion protein
CZL	otnK@46789	SNP	5	46.71478936	337	otnK	3-oxo-tetronate kinase
CZL	ARLNVVSSAG	AMRKmer	6	50.28037063	15-25	oqxB8	multidrug efflux RND transporter permease subunit OqxB8	NG_050457.1
CZL	groups_4364	PAGene	7	55.20909477	Jan-94	groups_4364	Unannotated
CZL	otnK@46727	SNP	8	56.49532078	275	otnK	3-oxo-tetronate kinase
CZL	bfd@180391	SNP	9	62.57615178	315	bfd	Bacterioferritin-associated ferredoxin
CZL	hin_00829	PAGene	10	64.34616899	1-190	hin_00829	Unannotated
FEP	groups_15@19935	SNP	1	49.65383238	772	groups_15	Unannotated
FEP	groups_4672	PAGene	2	53.23497891	1-197	groups_4672	Unannotated
FEP	tnpR	PAGene	3	53.57977074	1-254	tnpR	Transposon gamma-delta resolvase
FEP	SGHFGTSEKR	AMRKmer	4	55.52218151	129-139	frmB	S-formylglutathione hydrolase FrmB	NG_047417.1
FEP	AQQIVLSYTQ	AMRKmer	5	62.69473898	154-164	oqxA7	multidrug efflux RND transporter periplasmic adaptor subunit OqxA7	NG_050425.1
FEP	ntaA	PAGene	6	63.46067554	1-452	ntaA	Nitrilotriacetate monooxygenase component A
FEP	blaCTX_M_15	PAGene	7	64.11786032	1-291	blaCTX_M_15	class A extended-spectrum beta-lactamase CTX-M-15	NG_048935.1
FEP	groups_152	PAGene	8	66.56307215	1-987	groups_152	Unannotated
FEP	noc_2_00014	PAGene	9	76.29623896	1-689	noc_2_00014	Unannotated
FEP	LGKRIIGIQE	AMRKmer	10	80.62449646	122-132	hlyB	Alpha-hemolysin translocation ATP-binding protein HlyB	NG_056046.1
FOX	ibaG	PAGene	1	44.68059993	1-712	ibaG	Acid stress protein IbaG
FOX	mlrA	PAGene	2	44.75041103	1-327	mlrA	HTH-type transcriptional regulator MlrA
FOX	xerC_4_00084	PAGene	3	45.28433236	1-603	xerC_4_00084	Unannotated
FOX	LMGFWIRGRI	AMRKmer	4	45.45247781	140-150	oqxB16_2	multidrug efflux RND transporter permease subunit OqxB16	NG_050434.1
FOX	groups_13581	PAGene	5	46.03262997	1-288	groups_13581	Unannotated
FOX	groups_2405	PAGene	6	46.36617133	1-190	groups_2405	Unannotated
FOX	groups_8130	PAGene	7	52.32608056	1-308	groups_8130	Unannotated
FOX	groups_5552	PAGene	8	57.18514816	1-109	groups_5552	Unannotated
FOX	groups_6226	PAGene	9	58.06232846	1-429	groups_6226	Unannotated
FOX	groups_28@24010	SNP	10	59.43832016	243	groups_28	Unannotated
CAZ	cvaA@91966	SNP	1	31.87771034	59	cvaA	Colicin V secretion protein CvaA
CAZ	GRVTRKHDDI	AMRKmer	2	32.49450639	107-117	arr_3	NAD(+)--rifampin ADP-ribosyltransferase Arr-3	NG_048581.1
CAZ	egtB_1@29471	SNP	3	33.5788002	97	egtB_1	Hercynine oxygenase
CAZ	groups_2405	PAGene	4	34.984049	1-190	groups_2405	Unannotated
CAZ	bfd@180391	SNP	5	38.69525423	315	bfd	Bacterioferritin-associated ferredoxin
CAZ	groups_1072@288805	SNP	6	46.80820084	8	groups_1072	Unannotated
CAZ	groups_1106@296337	SNP	7	53.15000057	45	groups_1106	Unannotated
CAZ	otnK@46727	SNP	8	53.19145265	275	otnK	3-oxo-tetronate kinase
CAZ	MIEFHGVSKV	AMRKmer	9	60.25807535	0-10	yehX	Glycine betaine uptake system ATP-binding protein YehX	NG_056048.1
CAZ	groups_1130	PAGene	10	60.36500168	1-379	groups_1130	Unannotated
CTR	IGIALGSIVG	AMRKmer	1	26.77804995	136-146	cmlV_3	chloramphenicol efflux MFS transporter CmlV	NG_047660.1
CTR	yoaD_2	PAGene	2	28.20212635	1-331	yoaD_2	Putative 2-hydroxyacid dehydrogenase YoaD
CTR	pspF@201569	SNP	3	29.5319447	226	pspF	Psp operon transcriptional activator	NG_049830.1
CTR	pspF@201710	SNP	4	33.48609924	367	pspF	Psp operon transcriptional activator	NG_049830.1
CTR	ipuF	PAGene	5	34.09517463	1-1273	ipuF	Gamma-glutamyl-L-1-hydroxyisopropylamide hydrolase
CTR	xerC_4_00002@37633	SNP	6	37.3155593	837	xerC_4_00002	Unannotated
CTR	KARFTEHQII	AMRKmer	7	39.47269821	02-Dec	yehX	Glycine betaine uptake system ATP-binding protein YehX	NG_056048.1
CTR	bfd@180391	SNP	8	41.63187355	315	bfd	Bacterioferritin-associated ferredoxin
CTR	LKKTPVILQS	AMRKmer	9	47.20489883	16-26	hlyB	Alpha-hemolysin translocation ATP-binding protein HlyB	NG_056046.1
CTR	rpnD@21781	SNP	10	61.27769394	287	rpnD	Recombination-promoting nuclease RpnD
CXM	groups_34@25081	SNP	1	18.04434791	240	groups_34	Unannotated
CXM	groups_2405	PAGene	2	20.07265267	1-190	groups_2405	Unannotated
CXM	fhuC_2	PAGene	3	20.11928089	1-314	fhuC_2	Iron(3+)-hydroxamate import ATP-binding protein FhuC
CXM	wcaJ_00003	PAGene	4	20.39085807	1-486	wcaJ_00003	Unannotated
CXM	glvR_2@815192	SNP	5	21.33058911	10	glvR_2	HTH-type transcriptional regulator GlvR
CXM	tktB@46287	SNP	6	22.7830825	509	tktB	Transketolase 2
CXM	FIVVAVVCAL	AMRKmer	7	24.00449944	116-126	oqxB16_2	multidrug efflux RND transporter permease subunit OqxB16	NG_050434.1
CXM	groups_2515@588974	SNP	8	26.34459066	52	groups_2515	Unannotated
CXM	rpnD@21781	SNP	9	26.69663972	287	rpnD	Recombination-promoting nuclease RpnD
CXM	groups_2862	PAGene	10	27.66811732	1-330	groups_2862	Unannotated
CIP	gsiD_2	PAGene	1	49.52519989	1-297	gsiD_2	Glutathione transport system permease protein GsiD
CIP	LPTREVFSAD	AMRKmer	2	54.93619919	122-132	hlyB	Alpha-hemolysin translocation ATP-binding protein HlyB	NG_056046.1
CIP	intA_2_00028	PAGene	3	56.26348768	1-460	intA_2_00028	Unannotated
CIP	pinR_00271	PAGene	4	57.94540024	1-201	pinR_00271	Unannotated
CIP	groups_10237	PAGene	5	60.61399126	1-161	groups_10237	Unannotated
CIP	groups_2405	PAGene	6	61.12599281	1-190	groups_2405	Unannotated
CIP	PTSGRLFFDD	AMRKmer	7	61.36470032	58-68	fetA	putative iron export ATP-binding protein FetA	NG_056046.1
CIP	groups_4364	PAGene	8	61.61950681	Jan-94	groups_4364	Unannotated
CIP	FTLDDAQPRA	AMRKmer	9	64.96728471	82-92	oqxA7	multidrug efflux RND transporter periplasmic adaptor subunit OqxA7	NG_050425.1
CIP	WSDAWESLDR	AMRKmer	10	76.77604289	147-157	vanR_Cd	VanG-Cd-type vancomycin resistance DNA-binding response regulator VanS	NG_061618.1
GEN	lacZ_2_00046	PAGene	1	41.95038505	1-357	lacZ_2_00046	Unannotated
GEN	groups_6311	PAGene	2	42.64415	Jan-67	groups_6311	Unannotated
GEN	ykfA@130596	SNP	3	46.23909224	416	ykfA	putative murein peptide carboxypeptidase
GEN	groups_1790	PAGene	4	48.29007842	Jan-61	groups_1790	Unannotated
GEN	MVALALLSRA	AMRKmer	5	48.5614025	149-159	nikD	Nickel import ATP-binding protein NikD	NG_047932.1
GEN	groups_204	PAGene	6	61.05179688	1-1037	groups_204	Unannotated
GEN	groups_6866	PAGene	7	70.37241215	1-318	groups_6866	Unannotated
GEN	groups_2405	PAGene	8	70.98543311	1-190	groups_2405	Unannotated
GEN	groups_26282	PAGene	9	76.12616654	1-114	groups_26282	Unannotated
GEN	GRVTRKHDDI	AMRKmer	10	95.82002838	107-117	arr_3	NAD(+)--rifampin ADP-ribosyltransferase Arr-3	NG_048581.1
IPM	SIPFAVMLVV	AMRKmer	1	24.91264057	231-241	oqxB26	multidrug efflux RND transporter permease subunit OqxB26	NG_050445.1
IPM	groups_11@17789	SNP	2	25.10897056	96	groups_11	Unannotated
IPM	groups_24@23348	SNP	3	25.59973991	395	groups_24	Unannotated
IPM	pcaB	PAGene	4	25.77501634	1-462	pcaB	3-carboxy-cis%2Ccis-muconate cycloisomerase
IPM	pdeD@126724	SNP	5	28.25792027	205	pdeD	putative cyclic di-GMP phosphodiesterase PdeD
IPM	groups_9554	PAGene	6	30.03408837	1-161	groups_9554	Unannotated
IPM	groups_4364	PAGene	7	30.46244001	Jan-94	groups_4364	Unannotated
IPM	yhjJ	PAGene	8	48.44531474	1-503	yhjJ	Protein YhjJ
IPM	groups_2602	PAGene	9	48.82528949	1-231	groups_2602	Unannotated
IPM	xerC_4_00002@37488	SNP	10	59.64136028	692	xerC_4_00002	Unannotated
LVX	GIGLIMPVLP	AMRKmer	1	20.52738097	15-25	tet_A_	tetracycline efflux MFS transporter Tet(A)	NG_048154.1
LVX	groups_13@19150	SNP	2	21.26455848	222	groups_13	Unannotated
LVX	vgrG1@27851	SNP	3	23.97291292	631	vgrG1	Actin cross-linking toxin VgrG1
LVX	groups_67@33443	SNP	4	24.25389516	134	groups_67	Unannotated
LVX	FIARLYSLDR	AMRKmer	5	24.93515222	100-110	ybhF_1	putative multidrug ABC transporter ATP-binding protein YbhF	NG_056048.1
LVX	groups_19772	PAGene	6	25.94138002	Jan-75	groups_19772	Unannotated
LVX	ltrA@35977	SNP	7	26.56968863	224	ltrA	Group II intron-encoded protein LtrA
LVX	AIPQVSPRLA	AMRKmer	8	27.90726015	167-177	optrA_1	ABC-F type ribosomal protection protein OptrA	NG_048023.1
LVX	groups_165	PAGene	9	30.64419031	Jan-13	groups_165	Unannotated
LVX	rpnD@21548	SNP	10	38.31180056	54	rpnD	Recombination-promoting nuclease RpnD
NIT	groups_36	PAGene	1	16.04837978	1-634	groups_36	Unannotated
NIT	xerC_4_00002@36872	SNP	2	20.4137001	76	xerC_4_00002	Unannotated
NIT	pgrR_10@253642	SNP	3	21.17386842	184	pgrR_10	HTH-type transcriptional regulator PgrR
NIT	GGLDRVPVLP	AMRKmer	4	22.80120087	104-114	mhpA	3-(3-hydroxy-phenyl)propionate/3-hydroxycinnamic acid hydroxylase	NG_052045.1
NIT	groups_4151	PAGene	5	26.5099597	1-463	groups_4151	Unannotated
NIT	ASVLTTLVSQ	AMRKmer	6	26.77546304	109-119	oqxA	multidrug efflux RND transporter periplasmic adaptor subunit OqxA	NG_048024.1
NIT	ulaC_1	PAGene	7	28.96699905	1-150	ulaC_1	Ascorbate-specific PTS system EIIA component
NIT	MDNGPELVSL	AMRKmer	8	29.73343992	111-121	yehX	Glycine betaine uptake system ATP-binding protein YehX	NG_056048.1
NIT	groups_457@129168	SNP	9	29.97615715	289	groups_457	Unannotated
NIT	groups_15@20006	SNP	10	30.23159727	843	groups_15	Unannotated
TZP	groups_19083	PAGene	1	44.69260025	Jan-63	groups_19083	Unannotated
TZP	dltA	PAGene	2	45.06220055	Jan-36	dltA	D-alanine--D-alanyl carrier protein ligase
TZP	groups_2857	PAGene	3	47.00748944	Jan-90	groups_2857	Unannotated
TZP	mta	PAGene	4	47.30564925	1-129	mta	HTH-type transcriptional activator mta
TZP	RQQLLHVPGV	AMRKmer	5	50.11622047	146-156	oqxB21	multidrug efflux RND transporter permease subunit OqxB21	NG_050440.1
TZP	groups_152	PAGene	6	53.64390668	1-987	groups_152	Unannotated
TZP	EKHFGATPIV	AMRKmer	7	53.84346056	123-133	tmrB	Tunicamycin resistance protein	NG_047244.1
TZP	groups_6703	PAGene	8	55.11493957	1-117	groups_6703	Unannotated
TZP	RYPAKRELQF	AMRKmer	9	56.45210934	105-115	aadA2	ANT(3'')-Ia family aminoglycoside nucleotidyltransferase AadA2	NG_047343.1
TZP	groups_19080	PAGene	10	61.88099861	1-110	groups_19080	Unannotated
TCY	groups_560	PAGene	1	36.8003	Jan-73	groups_560	Unannotated
TCY	groups_4463	PAGene	2	36.94093698	1-360	groups_4463	Unannotated
TCY	phnT@83251	SNP	3	37.24464035	391	phnT	Putative 2-aminoethylphosphonate import ATP-binding protein PhnT
TCY	HYGILLALYA	AMRKmer	4	39.18719685	19-29	tet_A_	tetracycline efflux MFS transporter Tet(A)	NG_048154.1
TCY	groups_1297	PAGene	5	39.96446991	Jan-99	groups_1297	Unannotated
TCY	groups_2@9565	SNP	6	40.01117969	3381	groups_2	Unannotated
TCY	groups_2405	PAGene	7	46.57919749	1-190	groups_2405	Unannotated
TCY	groups_348	PAGene	8	47.14389944	Jan-87	groups_348	Unannotated
TCY	oadB	PAGene	9	48.1520674	1-532	oadB	Oxaloacetate decarboxylase beta chain
TCY	groups_0@937	SNP	10	48.31754053	937	groups_0	Unannotated
TOB	groups_11982	PAGene	1	36.55604065	Jan-60	groups_11982	Unannotated
TOB	feaR@15107	SNP	2	41.17240239	155	feaR	Transcriptional activator FeaR
TOB	rop	PAGene	3	43.11947085	Jan-82	rop	Regulatory protein rop
TOB	ALLNGDTAWP	AMRKmer	4	53.86968982	102-112	floR	chloramphenicol/florfenicol efflux MFS transporter FloR	NG_047877.1
TOB	bfd@180391	SNP	5	54.64885108	315	bfd	Bacterioferritin-associated ferredoxin
TOB	groups_2291	PAGene	6	54.93858031	1-185	groups_2291	Unannotated
TOB	groups_19049	PAGene	7	63.83589935	1-105	groups_19049	Unannotated
TOB	groups_1@5778	SNP	8	66.59434141	3341	groups_1	Unannotated
TOB	groups_542	PAGene	9	68.46204617	1-433	groups_542	Unannotated
TOB	groups_7571	PAGene	10	74.20647123	Jan-47	groups_7571	Unannotated
SXT	GLVGDNGAGK	AMRKmer	1	46.34020042	33-43	msr_E_	ABC-F type ribosomal protection protein Msr(E)	NG_048007.1
SXT	REWRLANVAR	AMRKmer	2	51.37112999	133-143	tmrB	Tunicamycin resistance protein	NG_047244.1
SXT	groups_4680	PAGene	3	51.48611927	1-322	groups_4680	Unannotated
SXT	KLGRMDTTQV	AMRKmer	4	52.62120056	17-27	arr_3	NAD(+)--rifampin ADP-ribosyltransferase Arr-3	NG_048581.1
SXT	ecoRIIR	PAGene	5	52.94042957	1-416	ecoRIIR	Type-2 restriction enzyme EcoRII
SXT	VDPRRLLDQA	AMRKmer	6	53.69406939	126-136	aph_6__Id	aminoglycoside O-phosphotransferase APH(6)-Id	NG_047464.1
SXT	AVLLAFLVLA	AMRKmer	7	69.63118923	110-120	oqxB19	multidrug efflux RND transporter permease subunit OqxB19	NG_050437.1
SXT	groups_2405	PAGene	8	69.69567895	1-190	groups_2405	Unannotated
SXT	PRRLLDQAYA	AMRKmer	9	73.00322962	128-138	aph_6__Id	aminoglycoside O-phosphotransferase APH(6)-Id	NG_047464.1
SXT	TGREGWQDKV	AMRKmer	10	89.22089958	78-88	vanR_I_4	VanI-type vancomycin resistance DNA-binding response regulator VanR	NG_055642.1
