# Supplementary material for: PanKA: Leveraging population pangenome to predict antibiotic resistance
Source: iScience. 2024 Aug 2;27(9):110623. doi: 10.1016/j.isci.2024.110623 (PMC11369404; doi:10.1016/j.isci.2024.110623)
Supplement: Table S4. K. pneumoniae split feature annotation [file mmc5.csv]

Antibiotics	Feature ID	Variant Type	Rank	Feature Score	Gene Location	Gene	Gene Function	NCBI ID
AMS	blaTEM_1@73141	SNP	1	12	44	blaTEM_1	class A broad-spectrum beta-lactamase TEM-1	NG_050145.1
AMS	tetR	PAGene	2	13	1-228	tetR	Tetracycline repressor protein class A from transposon 1721
AMS	lpfA_1	PAGene	3	14	1-199	lpfA_1	putative major fimbrial subunit LpfA
AMS	rhlE_2	PAGene	4	15	Jan-14	rhlE_2	ATP-dependent RNA helicase RhlE
AMS	groups_28@24616	SNP	5	15	849	groups_28	Unannotated
AMS	groups_6065	PAGene	6	15	1-175	groups_6065	Unannotated
AMS	otnK@46498	SNP	7	16	46	otnK	3-oxo-tetronate kinase
AMS	glcR_2	PAGene	8	16	1-330	glcR_2	HTH-type transcriptional repressor GlcR
AMS	gyrA@498092	SNP	9	17	82	gyrA	DNA gyrase subunit A
AMS	groups_409@118370	SNP	10	18	34	groups_409	Unannotated
AZT	qnrB1	PAGene	1	12	1-226	qnrB1	quinolone resistance pentapeptide repeat protein QnrB1	NG_050469.1
AZT	melY	PAGene	2	12	1-427	melY	Melibiose permease
AZT	moaF@70873	SNP	3	12	561	moaF	Protein MoaF
AZT	groups_0@1815	SNP	4	12	1815	groups_0	Unannotated
AZT	groups_6733	PAGene	5	12	1-174	groups_6733	Unannotated
AZT	bfd@180391	SNP	6	13	315	bfd	Bacterioferritin-associated ferredoxin
AZT	rpnD@21754	SNP	7	13	260	rpnD	Recombination-promoting nuclease RpnD
AZT	ppiC_1@891181	SNP	8	13	11	ppiC_1	Peptidyl-prolyl cis-trans isomerase C
AZT	ade2@265576	SNP	9	15	39	ade2	Adenine deaminase 2
AZT	groups_2405	PAGene	10	15	1-190	groups_2405	Unannotated
CZL	groups_6593	PAGene	1	20	1-580	groups_6593	Unannotated
CZL	otnK@46789	SNP	2	21	337	otnK	3-oxo-tetronate kinase
CZL	ecoRIIR	PAGene	3	21	1-416	ecoRIIR	Type-2 restriction enzyme EcoRII
CZL	vgrG1_00005@44879	SNP	4	21	33	vgrG1_00005	Unannotated
CZL	eamA	PAGene	5	22	1-299	eamA	putative amino-acid metabolite efflux pump
CZL	groups_6004	PAGene	6	22	1-213	groups_6004	Unannotated
CZL	groups_3316	PAGene	7	24	1-416	groups_3316	Unannotated
CZL	QSDAMATVQQ	AMRKmer	8	24	196-206	oqxA6_1	multidrug efflux RND transporter periplasmic adaptor subunit OqxA6	NG_050424.1
CZL	ltnD	PAGene	9	24	1-325	ltnD	L-threonate dehydrogenase
CZL	pspF	PAGene	10	24	1-421	pspF	Psp operon transcriptional activator	NG_049830.1
FEP	groups_473	PAGene	1	10	1-607	groups_473	Unannotated
FEP	groups_2003	PAGene	2	10	1-494	groups_2003	Unannotated
FEP	otnK@46727	SNP	3	11	275	otnK	3-oxo-tetronate kinase
FEP	merA	PAGene	4	11	1-603	merA	Mercuric reductase
FEP	SGGRLGVALI	AMRKmer	5	11	42-52	blaCTX_M_15	class A extended-spectrum beta-lactamase CTX-M-15	NG_048935.1
FEP	intA_2_00032	PAGene	6	11	1-436	intA_2_00032	Unannotated
FEP	groups_1668	PAGene	7	11	1-408	groups_1668	Unannotated
FEP	rsxC_1	PAGene	8	12	Jan-12	rsxC_1	Ion-translocating oxidoreductase complex subunit C
FEP	ntaA	PAGene	9	12	1-452	ntaA	Nitrilotriacetate monooxygenase component A
FEP	groups_8138	PAGene	10	13	1-268	groups_8138	Unannotated
FOX	ykoT	PAGene	1	10	1-411	ykoT	putative glycosyltransferase YkoT
FOX	LMGFWIRGRI	AMRKmer	2	11	140-150	oqxB16_2	multidrug efflux RND transporter permease subunit OqxB16	NG_050434.1
FOX	ftsK@54228	SNP	3	11	1072	ftsK	DNA translocase FtsK
FOX	groups_2405	PAGene	4	11	1-190	groups_2405	Unannotated
FOX	FIADKTGAGE	AMRKmer	5	11	Oct-20	blaTEM_1	class A broad-spectrum beta-lactamase TEM-1	NG_050145.1
FOX	groups_4230	PAGene	6	12	Jan-98	groups_4230	Unannotated
FOX	AQQLINAESG	AMRKmer	7	12	56-66	vanG2	D-alanine--D-serine ligase VanG2	NG_048370.1
FOX	groups_2331	PAGene	8	13	1-424	groups_2331	Unannotated
FOX	groups_9199	PAGene	9	13	1-101	groups_9199	Unannotated
FOX	KHSEAVIAAA	AMRKmer	10	14	135-145	blaKPC_2	carbapenem-hydrolyzing class A beta-lactamase KPC-2	NG_049253.1
CAZ	LLACLLLLLL	AMRKmer	1	11	283-293	cmlV_3_00152	Unannotated	NG_047660.1
CAZ	groups_17044	PAGene	2	12	1-152	groups_17044	Unannotated
CAZ	groups_272	PAGene	3	12	1-789	groups_272	Unannotated
CAZ	glcR_2	PAGene	4	13	1-330	glcR_2	HTH-type transcriptional repressor GlcR
CAZ	GPMDTGSGMK	AMRKmer	5	13	134-144	cusS_1	Sensor histidine kinase CusS	NG_048453.1
CAZ	GRVTRKHDDI	AMRKmer	6	13	107-117	arr_3	NAD(+)--rifampin ADP-ribosyltransferase Arr-3	NG_048581.1
CAZ	rpnD@21781	SNP	7	14	287	rpnD	Recombination-promoting nuclease RpnD
CAZ	groups_2245	PAGene	8	14	1-593	groups_2245	Unannotated
CAZ	iolC	PAGene	9	14	1-653	iolC	5-dehydro-2-deoxygluconokinase
CAZ	bfd@180391	SNP	10	15	315	bfd	Bacterioferritin-associated ferredoxin
CTR	groups_3995	PAGene	1	12	1-316	groups_3995	Unannotated
CTR	PEHLTPEVTT	AMRKmer	2	12	284-294	malK_1	Maltose/maltodextrin import ATP-binding protein MalK	NG_048321.1
CTR	msiK_2	PAGene	3	13	1-383	msiK_2	Diacetylchitobiose uptake system ATP-binding protein MsiK
CTR	dgcQ@91511	SNP	4	13	199	dgcQ	putative diguanylate cyclase DgcQ
CTR	groups_590	PAGene	5	13	1-347	groups_590	Unannotated
CTR	groups_13@19137	SNP	6	14	209	groups_13	Unannotated
CTR	nfdA_2	PAGene	7	14	1-614	nfdA_2	N-substituted formamide deformylase
CTR	xerC_4_00002@37633	SNP	8	14	837	xerC_4_00002	Unannotated
CTR	rhlE_2	PAGene	9	15	Jan-14	rhlE_2	ATP-dependent RNA helicase RhlE
CTR	FIADKTGAGE	AMRKmer	10	15	Oct-20	blaTEM_1	class A broad-spectrum beta-lactamase TEM-1	NG_050145.1
CXM	groups_27	PAGene	1	15	Jan-28	groups_27	Unannotated
CXM	traS_00196	PAGene	2	15	1-177	traS_00196	Unannotated
CXM	RRRDRTPIIT	AMRKmer	3	18	357-367	oqxB21	multidrug efflux RND transporter permease subunit OqxB21	NG_050440.1
CXM	groups_34@25081	SNP	4	20	240	groups_34	Unannotated
CXM	bfd	PAGene	5	21	1-417	bfd	Bacterioferritin-associated ferredoxin
CXM	groups_0@1597	SNP	6	22	1597	groups_0	Unannotated
CXM	moaA@566371	SNP	7	22	10	moaA	GTP 3'%2C8-cyclase
CXM	groups_145	PAGene	8	23	1-668	groups_145	Unannotated
CXM	pnbA@500450	SNP	9	24	440	pnbA	Para-nitrobenzyl esterase
CXM	gyrA@498092	SNP	10	24	82	gyrA	DNA gyrase subunit A
CIP	groups_267	PAGene	1	25	1-466	groups_267	Unannotated
CIP	yijE	PAGene	2	27	1-301	yijE	putative cystine transporter YijE
CIP	groups_1106@296333	SNP	3	27	41	groups_1106	Unannotated
CIP	KFNQKKAAEL	AMRKmer	4	27	101-111	pspF	Psp operon transcriptional activator	NG_049830.1
CIP	groups_2249	PAGene	5	28	Jan-63	groups_2249	Unannotated
CIP	xerC_4_00002@37617	SNP	6	29	821	xerC_4_00002	Unannotated
CIP	groups_1292	PAGene	7	30	1-184	groups_1292	Unannotated
CIP	ALFSAPAHPY	AMRKmer	8	30	147-157	yejF	putative ABC transporter ATP-binding protein YejF	NG_048318.1
CIP	rnpA	PAGene	9	35	1-108	rnpA	Ribonuclease P protein component
CIP	groups_313	PAGene	10	37	1-170	groups_313	Unannotated
GEN	tnpR	PAGene	1	20	1-254	tnpR	Transposon gamma-delta resolvase
GEN	groups_559	PAGene	2	20	Jan-67	groups_559	Unannotated
GEN	groups_2017	PAGene	3	22	1-334	groups_2017	Unannotated
GEN	groups_9350	PAGene	4	23	1-109	groups_9350	Unannotated
GEN	groups_2405	PAGene	5	23	1-190	groups_2405	Unannotated
GEN	tmrB	PAGene	6	25	1-320	tmrB	Tunicamycin resistance protein	NG_047244.1
GEN	GHGAVIGSRS	AMRKmer	7	26	131-141	frmB	S-formylglutathione hydrolase FrmB	NG_047417.1
GEN	groups_6866	PAGene	8	26	1-318	groups_6866	Unannotated
GEN	groups_19110	PAGene	9	26	1-200	groups_19110	Unannotated
GEN	groups_11@17789	SNP	10	28	96	groups_11	Unannotated
IPM	groups_222	PAGene	1	9	1-1049	groups_222	Unannotated
IPM	groS_2	PAGene	2	9	Jan-98	groS_2	10 kDa chaperonin
IPM	groups_8535	PAGene	3	9	1-387	groups_8535	Unannotated
IPM	RMAIRNLLEN	AMRKmer	4	9	18-28	evgA	DNA-binding transcriptional activator EvgA	NG_048411.1
IPM	groups_2602	PAGene	5	9	1-231	groups_2602	Unannotated
IPM	pcaB	PAGene	6	9	1-462	pcaB	3-carboxy-cis%2Ccis-muconate cycloisomerase
IPM	fhuA_2@35248	SNP	7	9	849	fhuA_2	Ferrichrome outer membrane transporter/phage receptor
IPM	smc_2_00007@48706	SNP	8	9	371	smc_2_00007	Unannotated
IPM	groups_1440	PAGene	9	9	1-182	groups_1440	Unannotated
IPM	groups_4@13765	SNP	10	9	1079	groups_4	Unannotated
LVX	feaR@15324	SNP	1	14	372	feaR	Transcriptional activator FeaR
LVX	acnB	PAGene	2	14	1-879	acnB	Aconitate hydratase B
LVX	moaA_3@30359	SNP	3	15	687	moaA_3	GTP 3'%2C8-cyclase
LVX	groups_34@24927	SNP	4	15	86	groups_34	Unannotated
LVX	groups_457@128903	SNP	5	16	24	groups_457	Unannotated
LVX	groups_851	PAGene	6	16	1-622	groups_851	Unannotated
LVX	VLWRREPAQL	AMRKmer	7	16	132-142	ettA	Energy-dependent translational throttle protein EttA	NG_048023.1
LVX	rpnD@21629	SNP	8	16	135	rpnD	Recombination-promoting nuclease RpnD
LVX	tal@174461	SNP	9	17	324	tal	Transaldolase
LVX	aplK@215530	SNP	10	19	127	aplK	Apulose kinase
NIT	lsrG_2	PAGene	1	7	1-250	lsrG_2	(4S)-4-hydroxy-5-phosphonooxypentane-2%2C3-dione isomerase
NIT	accB@939065	SNP	2	7	39	accB	Biotin carboxyl carrier protein of acetyl-CoA carboxylase
NIT	yecS_1@879972	SNP	3	8	None	yecS_1	L-cystine transport system permease protein YecS
NIT	groups_414	PAGene	4	8	1-151	groups_414	Unannotated
NIT	groups_363@109119	SNP	5	8	212	groups_363	Unannotated
NIT	moaA_3@30489	SNP	6	8	817	moaA_3	GTP 3'%2C8-cyclase
NIT	dcm	PAGene	7	8	1-506	dcm	DNA-cytosine methyltransferase
NIT	pspF@201537	SNP	8	9	194	pspF	Psp operon transcriptional activator	NG_049830.1
NIT	oprM_3@572469	SNP	9	9	221	oprM_3	Outer membrane protein OprM
NIT	groups_20406	PAGene	10	10	1-219	groups_20406	Unannotated
TZP	groups_5923	PAGene	1	8	1-258	groups_5923	Unannotated
TZP	hin_00026	PAGene	2	9	1-269	hin_00026	Unannotated
TZP	groups_192	PAGene	3	9	1-335	groups_192	Unannotated
TZP	groups_7739	PAGene	4	9	1-110	groups_7739	Unannotated
TZP	groups_311	PAGene	5	9	1-123	groups_311	Unannotated
TZP	MVYPVLILLA	AMRKmer	6	9	0-10	tet_D_	tetracycline efflux MFS transporter Tet(D)	NG_051690.1
TZP	tilS	PAGene	7	9	1-445	tilS	tRNA(Ile)-lysidine synthase
TZP	groups_3226	PAGene	8	9	1-178	groups_3226	Unannotated
TZP	traC_1	PAGene	9	9	1-326	traC_1	DNA primase TraC
TZP	FIADKTGASK	AMRKmer	10	9	146-156	blaTEM_1	class A broad-spectrum beta-lactamase TEM-1	NG_050145.1
TCY	yedA_2	PAGene	1	7	1-297	yedA_2	putative inner membrane transporter YedA
TCY	groups_9642	PAGene	2	8	1-216	groups_9642	Unannotated
TCY	groups_10	PAGene	3	8	1-622	groups_10	Unannotated
TCY	groups_2@9565	SNP	4	8	3381	groups_2	Unannotated
TCY	groups_2291	PAGene	5	8	1-185	groups_2291	Unannotated
TCY	HYGILLALYA	AMRKmer	6	8	19-29	tet_A_	tetracycline efflux MFS transporter Tet(A)	NG_048154.1
TCY	groups_348	PAGene	7	8	Jan-87	groups_348	Unannotated
TCY	groups_4060	PAGene	8	9	1-354	groups_4060	Unannotated
TCY	groups_560	PAGene	9	9	Jan-73	groups_560	Unannotated
TCY	groups_28@24438	SNP	10	9	671	groups_28	Unannotated
TOB	groups_3798	PAGene	1	21	1-249	groups_3798	Unannotated
TOB	AIENTIENMY	AMRKmer	2	21	113-123	blaOXA_1	oxacillin-hydrolyzing class D beta-lactamase OXA-1	NG_049392.1
TOB	feoB	PAGene	3	21	1-778	feoB	Fe(2+) transporter FeoB
TOB	groups_1806	PAGene	4	21	1-292	groups_1806	Unannotated
TOB	rsxC_2	PAGene	5	22	1-343	rsxC_2	Ion-translocating oxidoreductase complex subunit C
TOB	groups_214	PAGene	6	23	1-144	groups_214	Unannotated
TOB	bfd@180391	SNP	7	23	315	bfd	Bacterioferritin-associated ferredoxin
TOB	moaA@566371	SNP	8	23	10	moaA	GTP 3'%2C8-cyclase
TOB	aac_6___Ib_cr5	PAGene	9	23	1-296	aac_6___Ib_cr5	fluoroquinolone-acetylating aminoglycoside 6'-N-acetyltransferase AAC(6')-Ib-cr5	NG_051711.1
TOB	groups_15@19503	SNP	10	24	340	groups_15	Unannotated
SXT	groups_884	PAGene	1	8	Jan-82	groups_884	Unannotated
SXT	groups_469	PAGene	2	8	1-332	groups_469	Unannotated
SXT	groups_58	PAGene	3	9	1-234	groups_58	Unannotated
SXT	groups_7802	PAGene	4	9	1-127	groups_7802	Unannotated
SXT	groups_4364	PAGene	5	10	Jan-94	groups_4364	Unannotated
SXT	groups_3985	PAGene	6	10	1-330	groups_3985	Unannotated
SXT	sul1	PAGene	7	10	1-571	sul1	sulfonamide-resistant dihydropteroate synthase Sul1	NG_048082.1
SXT	mbeC	PAGene	8	10	1-127	mbeC	Mobilization protein MbeC
SXT	ecoRIIR	PAGene	9	10	1-416	ecoRIIR	Type-2 restriction enzyme EcoRII
SXT	AVLLAFLVLA	AMRKmer	10	11	110-120	oqxB19	multidrug efflux RND transporter permease subunit OqxB19	NG_050437.1
