# Supplementary material for: PanKA: Leveraging population pangenome to predict antibiotic resistance
Source: iScience. 2024 Aug 2;27(9):110623. doi: 10.1016/j.isci.2024.110623 (PMC11369404; doi:10.1016/j.isci.2024.110623)
Supplement: Table S5. List of isolates of E. coli dataset [file mmc6.csv]

ENA.Accession.Number	Isolate	Lane.accession	sample_accession	CTZ	CTX	AMP	AMX	AMC	TZP	CXM	CET	GEN	TBM	TMP	CIP
ERS356929	11657_5#10	ERR434268	SAMEA2204418	S	S	S		S	S	S	I	S	S	S	S
ERS356935	11657_5#11	ERR434269	SAMEA2204424	S	S	R		R	S	S	I	S	S	R	R
ERS356938	11657_5#12	ERR434270	SAMEA2204427	S	S	S		S	S	S	S	S	S	S	S
ERS356941	11657_5#13	ERR434271	SAMEA2204430	S	S	R		R	S	S	I	S	S	S	R
ERS356967	11657_5#14	ERR434272	SAMEA2204456	S	S	R		S	S	S	S	S	S	R	S
ERS356984	11657_5#15	ERR434273	SAMEA2204473	S	S	S		S	S	S	S	S	S	S	S
ERS356995	11657_5#16	ERR434274	SAMEA2204484	S	S	R		R	I	R	I	R	R	R	R
ERS357016	11657_5#17	ERR434275	SAMEA2204505	S	S	S		S	S	S	S	S	S	S	S
ERS357017	11657_5#18	ERR434276	SAMEA2204506	S	S	S		S	S	S	I	S	S	S	S
ERS357022	11657_5#19	ERR434277	SAMEA2204511	S	S	S		S	S	S	S	S	S	S	S
ERS356741	11657_5#1	ERR434259	SAMEA2204230	S	S	R		R	S	S	I	S	S	R	R
ERS357031	11657_5#20	ERR434278	SAMEA2204520	S	S	R		S	S	S	I	S	S	S	S
ERS357080	11657_5#21	ERR434279	SAMEA2204569	S	S	S		S	S	S	I	S	S	S	S
ERS357117	11657_5#22	ERR434280	SAMEA2204606	S	S	S		S	S	R	I	S	S	S	R
ERS357118	11657_5#23	ERR434281	SAMEA2204607	S	S	S		S	S	S	S	S	S	S	S
ERS357141	11657_5#24	ERR434282	SAMEA2204630	R	R	R		R	S	R	R	R	R	R	R
ERS357184	11657_5#25	ERR434283	SAMEA2204673	S			R	S	S	S		S			S
ERS357187	11657_5#26	ERR434284	SAMEA2204676	S			S	S	S	R		S			S
ERS357200	11657_5#27	ERR434285	SAMEA2204689	S			R	S	S	S		S			S
ERS357205	11657_5#28	ERR434286	SAMEA2204694	S	S	R		S	S	S	I	S	S	S	S
ERS357221	11657_5#29	ERR434287	SAMEA2204710	S			R	S	S	S		R			S
ERS356749	11657_5#2	ERR434260	SAMEA2204238	S	S	R		S	S	S	S	S	S	R	S
ERS357222	11657_5#30	ERR434288	SAMEA2204711	S			R	R	S	S		S			S
ERS357244	11657_5#31	ERR434289	SAMEA2204733	S	S		R	S	I	R		S			S
ERS357247	11657_5#32	ERR434290	SAMEA2204736	S	S		R	S	S	S		R			R
ERS357250	11657_5#33	ERR434291	SAMEA2204739	S	S		S	S	S	S		S			S
ERS357256	11657_5#34	ERR434292	SAMEA2204745	S	S		R	R	S	S		S			R
ERS357258	11657_5#35	ERR434293	SAMEA2204747	S	S		R	S	S	S		S			S
ERS357276	11657_5#36	ERR434294	SAMEA2204765	S	S		S	S	S	S		S			S
ERS357277	11657_5#37	ERR434295	SAMEA2204766	S	S		S	S	S	S		S			S
ERS357285	11657_5#38	ERR434296	SAMEA2204774	S	S		R	S	S	S		S			S
ERS357377	11657_5#39	ERR434297	SAMEA2204866	S	S		S	S	S	S		S			S
ERS356755	11657_5#3	ERR434261	SAMEA2204244	S	S	R		R	S	R	I	S	S	R	S
ERS357380	11657_5#40	ERR434298	SAMEA2204869	R	R		R	R	R	R		R			R
ERS357381	11657_5#41	ERR434299	SAMEA2204870	S	S		S	S	S	R		S			S
ERS357387	11657_5#42	ERR434300	SAMEA2204876	S	S		R	R	R	S		S			S
ERS357400	11657_5#43	ERR434301	SAMEA2204889	S	S		R	S	S	S		S			S
ERS357424	11657_5#44	ERR434302	SAMEA2204913	S	S		R	R	S	S		S			S
ERS357519	11657_5#46	ERR434304	SAMEA2205008	R	R		R	R	S	R		S			R
ERS357550	11657_5#47	ERR434305	SAMEA2205039	S	S		S	S	S	S		S			S
ERS357568	11657_5#48	ERR434306	SAMEA2205057	S	S		S	S	S	S		S			S
ERS357591	11657_5#49	ERR434307	SAMEA2205080	S	S		S	S	S	S		S			S
ERS356771	11657_5#4	ERR434262	SAMEA2204260	S	S	S		S		S	S	S	S	S	S
ERS357611	11657_5#50	ERR434308	SAMEA2205100	S	S		S	S	S	S		S			S
ERS357624	11657_5#51	ERR434309	SAMEA2205113	S	S		S	S	S	S		S			S
ERS357627	11657_5#52	ERR434310	SAMEA2205116	R	R		R	R	S	R		R			R
ERS357642	11657_5#53	ERR434311	SAMEA2205131	S	S		S	S	S	S		S			S
ERS357660	11657_5#54	ERR434312	SAMEA2205149	S	S		S	S	S	S		S			S
ERS357675	11657_5#55	ERR434313	SAMEA2205164	S	S		R	R	S	S		S			S
ERS357681	11657_5#56	ERR434314	SAMEA2205170	S	S		R	S	S	S		S			S
ERS357685	11657_5#57	ERR434315	SAMEA2205174	S	S		R	S	S	S		S			R
ERS357724	11657_5#58	ERR434316	SAMEA2205213	S	S		S	S	S	S		S			S
ERS357725	11657_5#59	ERR434317	SAMEA2205214	S	S		R	R	S	S		S			S
ERS356788	11657_5#5	ERR434263	SAMEA2204277	S	S	R		S	S	S	I	R	R	R	S
ERS357727	11657_5#60	ERR434318	SAMEA2205216	S	S		R	R	S	S		S			R
ERS357739	11657_5#61	ERR434319	SAMEA2205228	R	R		R	S	S	R		R			R
ERS357762	11657_5#62	ERR434320	SAMEA2205251	S	S		S	S	S	S		S			S
ERS357768	11657_5#63	ERR434321	SAMEA2205257	S	S		S	S	S	S		S			S
ERS357775	11657_5#64	ERR434322	SAMEA2205264	S	S		R	R	R	S		R			S
ERS357778	11657_5#65	ERR434323	SAMEA2205267	S	S		R	R	R	S		I			R
ERS357779	11657_5#66	ERR434324	SAMEA2205268	S	S		R	R	I	R		S			R
ERS357780	11657_5#67	ERR434325	SAMEA2205269	S	S		R	S	S	S		S			S
ERS357785	11657_5#68	ERR434326	SAMEA2205274	S	S		R	R	S	S		S			S
ERS357796	11657_5#69	ERR434327	SAMEA2205285	S	S		R	R	S	S		S			R
ERS356873	11657_5#6	ERR434264	SAMEA2204362	I	S	R		R		R	R	S	R	R	R
ERS357797	11657_5#70	ERR434328	SAMEA2205286	S	S		S	S	S	S		S			S
ERS357848	11657_5#71	ERR434329	SAMEA2205337	S	S		R	R	S	S		S			S
ERS357871	11657_5#72	ERR434330	SAMEA2205360	S	S		R	R	I	S		S			S
ERS357888	11657_5#73	ERR434331	SAMEA2205377	S	S		R	S	S	S		S			S
ERS357903	11657_5#74	ERR434332	SAMEA2205392	S	S		S	S	S	S		S			S
ERS357916	11657_5#75	ERR434333	SAMEA2205405	S	S		S	S	S	S		S			S
ERS357941	11657_5#76	ERR434334	SAMEA2205430	S	S		R	R	R	R		S			S
ERS357960	11657_5#77	ERR434335	SAMEA2205449	S	S		S	S	S	S		S			S
ERS357989	11657_5#78	ERR434336	SAMEA2205478	S	S		R	R	S	R		S			S
ERS357993	11657_5#79	ERR434337	SAMEA2205482	S	S		R	R	S	S		S			S
ERS356879	11657_5#7	ERR434265	SAMEA2204368	S	S	R		S	S	S	S	S	S	S	R
ERS358005	11657_5#80	ERR434338	SAMEA2205494	S	S		R	R	S	R		R			R
ERS358011	11657_5#81	ERR434339	SAMEA2205500	S	S		S	S	S	S		S			S
ERS358033	11657_5#83	ERR434341	SAMEA2205522	S	S		S	S	S	S		S			S
ERS358036	11657_5#84	ERR434342	SAMEA2205525	S	S		S	S	S	S		S			S
ERS358055	11657_5#85	ERR434343	SAMEA2205544	S	S		R	S	S	S		S			S
ERS358064	11657_5#86	ERR434344	SAMEA2205553	S	S		S	S	S	S		S			S
ERS358068	11657_5#87	ERR434345	SAMEA2205557	S	S		S	S	S	S		S			S
ERS358071	11657_5#88	ERR434346	SAMEA2205560	S	S		R	S	S	S		S			S
ERS358073	11657_5#89	ERR434347	SAMEA2205562	R	R		R	R	S	R		S			R
ERS356896	11657_5#8	ERR434266	SAMEA2204385	S	S	R		R	S	R	I	R	R	S	R
ERS358074	11657_5#90	ERR434348	SAMEA2205563	S	S		S	S	S	S		S			S
ERS358081	11657_5#91	ERR434349	SAMEA2205570	S	S		S	S	S	S		S			S
ERS358096	11657_5#92	ERR434350	SAMEA2205585	S	S		R	R	S	S		S			S
ERS358116	11657_5#93	ERR434351	SAMEA2205605	S	S		S	S	S	S		S			S
ERS358166	11657_5#94	ERR434352	SAMEA2205655	S	S		S	S	S	S		S			S
ERS358172	11657_5#95	ERR434353	SAMEA2205661	S	S		R	R	R	S		S			S
ERS358242	11657_5#96	ERR434354	SAMEA2205731	S	S		S	S	S	S		S			S
ERS356906	11657_5#9	ERR434267	SAMEA2204395	S	S	S		S	S	S	S	S	S	S	S
ERS356942	11657_6#10	ERR434364	SAMEA2204431	S	S	S		S	S	S	S	S	S	S	S
ERS356950	11657_6#11	ERR434365	SAMEA2204439	S	S	R		R	S	R	R	R	R	R	S
ERS356956	11657_6#12	ERR434366	SAMEA2204445	S	S	R		S	S	S	S	S	S	R	S
ERS356959	11657_6#13	ERR434367	SAMEA2204448	S	S	R		S	S	S	S	S	S	S	S
ERS356965	11657_6#14	ERR434368	SAMEA2204454	S	S	R		R	R	S	I	R	I	R	R
ERS356969	11657_6#15	ERR434369	SAMEA2204458	S	S	R		S	S	S	I	S	S	S	S
ERS356972	11657_6#16	ERR434370	SAMEA2204461	S	S	R		R	I	S	I	S	S	S	R
ERS356991	11657_6#17	ERR434371	SAMEA2204480	S	S	S		S	S	S	S	S	S	S	S
ERS356999	11657_6#18	ERR434372	SAMEA2204488	S	S	R		S	S	S	I	S	S	S	S
ERS357004	11657_6#19	ERR434373	SAMEA2204493	S	S	R		R	S	S	I	S	S	S	S
ERS356772	11657_6#1	ERR434355	SAMEA2204261	S	S	R		S	S	S	I	S	S	R	R
ERS357018	11657_6#20	ERR434374	SAMEA2204507	R	R	R		R	S	R	R	R	R	R	R
ERS357023	11657_6#21	ERR434375	SAMEA2204512	S	S	S		S	S	S	S	S	S	S	S
ERS357128	11657_6#22	ERR434376	SAMEA2204617	S	S	S		S	S	S	S	S	S	S	S
ERS357135	11657_6#23	ERR434377	SAMEA2204624	S	S	R		S	S	S	I	S	S	R	S
ERS357136	11657_6#24	ERR434378	SAMEA2204625	S	S	R		R	S	S	S	S	S	S	S
ERS357165	11657_6#26	ERR434380	SAMEA2204654	S			R	S	S	S		S			S
ERS357169	11657_6#27	ERR434381	SAMEA2204658	S			R	R	I	S		S			S
ERS357175	11657_6#28	ERR434382	SAMEA2204664	S			S	S	S	S		S			S
ERS357177	11657_6#29	ERR434383	SAMEA2204666	S			S	S	S	S		S			S
ERS356806	11657_6#2	ERR434356	SAMEA2204295	S	S	S		S	S	S	S	S	S	S	S
ERS357185	11657_6#30	ERR434384	SAMEA2204674	S			R	S	S	S		S			S
ERS357252	11657_6#31	ERR434385	SAMEA2204741	S	S		S	S	S	S		R			R
ERS357268	11657_6#32	ERR434386	SAMEA2204757	S	S		S	R	R	S		S			S
ERS357295	11657_6#33	ERR434387	SAMEA2204784	S	S		R	S	S	S		I			S
ERS357298	11657_6#34	ERR434388	SAMEA2204787	S	S		R	R	S	S		S			S
ERS357301	11657_6#35	ERR434389	SAMEA2204790	S	S		R	S	S	S		S			S
ERS357330	11657_6#36	ERR434390	SAMEA2204819	S	S		S	S	S	S		S			S
ERS357361	11657_6#37	ERR434391	SAMEA2204850	S	S		R	S	S	R		S			R
ERS357370	11657_6#38	ERR434392	SAMEA2204859	S	S		S	S	S	S		S			S
ERS357375	11657_6#39	ERR434393	SAMEA2204864	S	S		S	S	S	S		S			S
ERS356836	11657_6#3	ERR434357	SAMEA2204325	S	S	S		S	S	S	I	I	I	S	S
ERS357385	11657_6#40	ERR434394	SAMEA2204874	S	S		R	S	S	S		S			S
ERS357416	11657_6#41	ERR434395	SAMEA2204905	S	S		R	R	S	S		S			S
ERS357447	11657_6#42	ERR434396	SAMEA2204936	S	S		R	S	S	S		S			S
ERS357460	11657_6#43	ERR434397	SAMEA2204949	S	S		S	S	S	S		S			S
ERS357525	11657_6#44	ERR434398	SAMEA2205014	S	S		R	S	S	S		S			S
ERS357557	11657_6#45	ERR434399	SAMEA2205046	S	S		R	R	R	S		S			S
ERS357606	11657_6#46	ERR434400	SAMEA2205095	S	S		S	S	S	S		S			S
ERS357609	11657_6#47	ERR434401	SAMEA2205098	S	S		S	S	S	S		S			S
ERS357653	11657_6#48	ERR434402	SAMEA2205142	S	S		R	S	S	S		S			S
ERS357665	11657_6#49	ERR434403	SAMEA2205154	S	S		S	S	S	S		S			S
ERS356845	11657_6#4	ERR434358	SAMEA2204334	S	S	R		S	S	S	S	S	S	R	R
ERS357674	11657_6#50	ERR434404	SAMEA2205163	S	S		R	S	S	S		S			S
ERS357679	11657_6#51	ERR434405	SAMEA2205168	R	R		R	S	S	R		S			R
ERS357683	11657_6#52	ERR434406	SAMEA2205172	S	S		R	R	R	S		S			S
ERS357700	11657_6#53	ERR434407	SAMEA2205189	S	S		S	S	S	S		S			S
ERS357706	11657_6#54	ERR434408	SAMEA2205195	S	S		R	S	S	S		S			S
ERS357707	11657_6#55	ERR434409	SAMEA2205196	S	S		S	S	S	S		S			S
ERS357731	11657_6#56	ERR434410	SAMEA2205220	S	S		S	S	S	S		S			S
ERS357748	11657_6#57	ERR434411	SAMEA2205237	S	S		R	S	S	R		I			S
ERS357757	11657_6#58	ERR434412	SAMEA2205246	S	S		R	S	S	S		S			S
ERS357763	11657_6#59	ERR434413	SAMEA2205252	S	S		S	S	S	S		S			S
ERS356871	11657_6#5	ERR434359	SAMEA2204360	S	S	S		S	S	S	S	S	S	S	S
ERS357781	11657_6#60	ERR434414	SAMEA2205270	S	S		R	S	S	S		S			S
ERS357791	11657_6#61	ERR434415	SAMEA2205280	S	S		S	S	S	S		S			S
ERS357794	11657_6#62	ERR434416	SAMEA2205283	S	S		R	S	S	S		S			S
ERS357805	11657_6#63	ERR434417	SAMEA2205294	I	R		R	R	R	R		S			R
ERS357807	11657_6#64	ERR434418	SAMEA2205296	I	R		R	R	I	R		S			R
ERS357822	11657_6#65	ERR434419	SAMEA2205311	S	S		R	R	R	S		R			R
ERS357839	11657_6#66	ERR434420	SAMEA2205328	S	S		S	S	S	S		S			S
ERS357849	11657_6#67	ERR434421	SAMEA2205338	I	R		R	R	I	R		S			R
ERS357855	11657_6#68	ERR434422	SAMEA2205344	S	S		S	S	S	S		S			S
ERS357890	11657_6#69	ERR434423	SAMEA2205379	S	S		R	S	S	S		S			S
ERS356874	11657_6#6	ERR434360	SAMEA2204363	S	S	R		S	S	S	S	S	S	S	S
ERS357929	11657_6#70	ERR434424	SAMEA2205418	S	S		R	S	S	S		S			S
ERS357951	11657_6#71	ERR434425	SAMEA2205440	S	S		R	S	S	S		S			S
ERS357963	11657_6#72	ERR434426	SAMEA2205452	S	S		R	R	S	S		S			S
ERS357974	11657_6#73	ERR434427	SAMEA2205463	S	S		S	S	S	S		S			S
ERS357980	11657_6#74	ERR434428	SAMEA2205469	S	S		S	S	S	S		S			S
ERS357987	11657_6#75	ERR434429	SAMEA2205476	S	S		S	S	S	S		S			S
ERS358000	11657_6#76	ERR434430	SAMEA2205489	S	S		S	S	S	S		S			S
ERS358002	11657_6#77	ERR434431	SAMEA2205491	S	S		S	S	S	S		S			S
ERS358025	11657_6#78	ERR434432	SAMEA2205514	S	S		R	R	S	R		S			S
ERS358026	11657_6#79	ERR434433	SAMEA2205515	S	S		S	S	S	S		S			S
ERS356931	11657_6#7	ERR434361	SAMEA2204420	S	S	S		S	S	S	I	S	S	S	S
ERS358039	11657_6#80	ERR434434	SAMEA2205528	S	S		S	S	S	S		S			S
ERS358057	11657_6#81	ERR434435	SAMEA2205546	S	S		S	S	S	S		S			S
ERS358061	11657_6#82	ERR434436	SAMEA2205550	S	S		R	S	S	S		S			S
ERS358065	11657_6#83	ERR434437	SAMEA2205554	S	S		S	S	S	R		S			S
ERS358069	11657_6#84	ERR434438	SAMEA2205558	S	S		S	S	S	S		S			S
ERS358103	11657_6#85	ERR434439	SAMEA2205592	S	S		R	S	S	S		S			S
ERS358109	11657_6#86	ERR434440	SAMEA2205598	S	S		R	S	S	S		S			S
ERS358123	11657_6#87	ERR434441	SAMEA2205612	S	S		R	S	S	S		S			S
ERS358132	11657_6#88	ERR434442	SAMEA2205621	S	S		R	R	S	S		S			S
ERS358142	11657_6#89	ERR434443	SAMEA2205631	S	S		R	S	S	S		S			R
ERS356936	11657_6#8	ERR434362	SAMEA2204425	S	S	S		S	S	S	S	S	S	S	S
ERS358154	11657_6#90	ERR434444	SAMEA2205643	S	S		S	S	S	S		S			S
ERS358167	11657_6#91	ERR434445	SAMEA2205656	I	R		R	R	I	R		S			R
ERS358207	11657_6#92	ERR434446	SAMEA2205696	S	S		R	S	S	S		S			S
ERS358210	11657_6#93	ERR434447	SAMEA2205699	S	S		S	S	S	S		S			S
ERS358220	11657_6#94	ERR434448	SAMEA2205709	I	R		R	R	S	R		S			R
ERS358237	11657_6#95	ERR434449	SAMEA2205726	S	S		S	S	S	S		S			S
ERS358253	11657_6#96	ERR434450	SAMEA2205742	S	S		R	S	S	R		R			S
ERS356940	11657_6#9	ERR434363	SAMEA2204429	S	S	S		S	S	S	I	S	S	S	S
ERS356968	11657_7#10	ERR434460	SAMEA2204457	S	S	R		S	S	S	I	S	S	S	S
ERS356970	11657_7#11	ERR434461	SAMEA2204459	S	S	R		S	S	S	S	S	S	S	S
ERS356971	11657_7#12	ERR434462	SAMEA2204460	I	R	R		R	S	R	R	R	R	R	R
ERS356975	11657_7#13	ERR434463	SAMEA2204464	S	S	S		S	S	S	S	S	S	S	S
ERS356980	11657_7#14	ERR434464	SAMEA2204469	S	S	S		S	S	S	I	S	S	S	S
ERS356981	11657_7#15	ERR434465	SAMEA2204470	S	S	S		S	S	S	S	S	S	S	S
ERS356987	11657_7#16	ERR434466	SAMEA2204476	S	S	R		S	S	S	S	S	S	S	S
ERS357002	11657_7#17	ERR434467	SAMEA2204491	S	S	R		S	S	S	I	S	S	S	S
ERS357015	11657_7#18	ERR434468	SAMEA2204504	S	S	S		S	S	S	I	S	S	S	S
ERS357019	11657_7#19	ERR434469	SAMEA2204508	S	S	R		S	S	S	S	S	S	S	S
ERS356924	11657_7#1	ERR434451	SAMEA2204413	S	S	S		S	S	S	I	S	S	S	S
ERS357120	11657_7#20	ERR434470	SAMEA2204609	S	S	R		S	S	R	I	S	S	S	S
ERS357126	11657_7#21	ERR434471	SAMEA2204615	S	S	R		R	R	S	I	S	R	R	R
ERS357129	11657_7#22	ERR434472	SAMEA2204618	I	R	R		S	S	R	R	S	S	R	R
ERS357133	11657_7#23	ERR434473	SAMEA2204622	I	R	R		R	S	R	R	S	R	R	R
ERS357144	11657_7#24	ERR434474	SAMEA2204633	S	S	S		S	S	S	I	S	S	S	S
ERS357161	11657_7#25	ERR434475	SAMEA2204650	S			R	R	S	S		S			S
ERS357162	11657_7#26	ERR434476	SAMEA2204651	S			S	S	S	S		S			S
ERS357176	11657_7#27	ERR434477	SAMEA2204665	S			R	R	I	R		S			R
ERS357188	11657_7#28	ERR434478	SAMEA2204677	S			S	S	S	S		S			S
ERS357199	11657_7#29	ERR434479	SAMEA2204688	S			R	R	S	R		S			S
ERS356946	11657_7#2	ERR434452	SAMEA2204435	S	S	R		R	R	S	I	S	S	S	S
ERS357201	11657_7#30	ERR434480	SAMEA2204690	S	S	R		S	S	S	S	S	S	S	S
ERS357215	11657_7#31	ERR434481	SAMEA2204704	S			S	S	S	S		S			S
ERS357223	11657_7#32	ERR434482	SAMEA2204712	S			R	S	S	S		S			S
ERS357273	11657_7#33	ERR434483	SAMEA2204762	S	S		R	S	S	S		S			S
ERS357279	11657_7#34	ERR434484	SAMEA2204768	S	S		S	S	S	S		S			S
ERS357347	11657_7#35	ERR434485	SAMEA2204836	S	S		S	S	S	S		S			S
ERS357355	11657_7#36	ERR434486	SAMEA2204844	S	S		S	S	S	S		S			S
ERS357384	11657_7#37	ERR434487	SAMEA2204873	S	S		R	S	S	S		S			S
ERS357389	11657_7#38	ERR434488	SAMEA2204878	S	S		S	S	S	S		S			S
ERS357425	11657_7#39	ERR434489	SAMEA2204914	S	S		R	S	I	S		S			S
ERS356948	11657_7#3	ERR434453	SAMEA2204437	S	S	S		S	S	S	I	S	S	S	S
ERS357432	11657_7#40	ERR434490	SAMEA2204921	S	S		S	S	I	S		S			S
ERS357478	11657_7#41	ERR434491	SAMEA2204967	S			R	R	S	S		R			R
ERS357512	11657_7#42	ERR434492	SAMEA2205001	S	S		S	S	S	S		S			S
ERS357513	11657_7#43	ERR434493	SAMEA2205002	S	S		R	S	S	S		S			S
ERS357526	11657_7#44	ERR434494	SAMEA2205015	S	S		S	S	S	S		S			S
ERS357573	11657_7#45	ERR434495	SAMEA2205062	S	S		R	R	S	S		S			R
ERS357598	11657_7#46	ERR434496	SAMEA2205087	S	S		R	S	S	S		S			S
ERS357623	11657_7#47	ERR434497	SAMEA2205112	S	S		R	R	S	S		S			R
ERS357632	11657_7#48	ERR434498	SAMEA2205121	S	S		R	S	S	S		S			S
ERS357633	11657_7#49	ERR434499	SAMEA2205122	S	S		R	S	S	S		S			S
ERS356953	11657_7#4	ERR434454	SAMEA2204442	S	S	R		S	S	S	S	S	S	S	S
ERS357640	11657_7#50	ERR434500	SAMEA2205129	S	S		S	S	S	S		S			S
ERS357656	11657_7#51	ERR434501	SAMEA2205145	S	S		R	S	S	S		S			S
ERS357689	11657_7#52	ERR434502	SAMEA2205178	S	S		R	S	S	S		S			R
ERS357702	11657_7#53	ERR434503	SAMEA2205191	S	S		R	R	S	S		S			R
ERS357708	11657_7#54	ERR434504	SAMEA2205197	I	R		R	R	S	R		S			R
ERS357714	11657_7#55	ERR434505	SAMEA2205203	S	S		R	S	S	S		R			R
ERS357718	11657_7#56	ERR434506	SAMEA2205207	S	R		R	S	S	R		S			R
ERS357737	11657_7#57	ERR434507	SAMEA2205226	S	S		R	S	S	S		R			R
ERS357742	11657_7#58	ERR434508	SAMEA2205231	R	R		R	R	I	R		R			R
ERS357749	11657_7#59	ERR434509	SAMEA2205238	S	S		R	R	S	S		I			S
ERS356954	11657_7#5	ERR434455	SAMEA2204443	S	S	R		R	S	S	I	S	S	R	S
ERS357755	11657_7#60	ERR434510	SAMEA2205244	S	S		S	S	S	S		S			S
ERS357786	11657_7#61	ERR434511	SAMEA2205275	S	S		S	S	S	S		S			S
ERS357788	11657_7#62	ERR434512	SAMEA2205277	S	S		S	S	S	S		S			S
ERS357809	11657_7#63	ERR434513	SAMEA2205298	S	S		R	S	S	S		S			S
ERS357811	11657_7#64	ERR434514	SAMEA2205300	S	S		R	R	S	S		S			S
ERS357812	11657_7#65	ERR434515	SAMEA2205301	S	S		S	S	S	S		S			S
ERS357845	11657_7#66	ERR434516	SAMEA2205334	R	R		R	R	R	R		S			R
ERS357846	11657_7#67	ERR434517	SAMEA2205335	S	S		S	S	S	S		S			S
ERS357850	11657_7#68	ERR434518	SAMEA2205339	S	S		R	S	S	S		S			S
ERS357857	11657_7#69	ERR434519	SAMEA2205346	S	S		R	R	R	S		S			S
ERS356957	11657_7#6	ERR434456	SAMEA2204446	S	S	S		S	S	S	S	S	S	S	S
ERS357877	11657_7#70	ERR434520	SAMEA2205366	S	S		R	R	R	S		S			R
ERS357879	11657_7#71	ERR434521	SAMEA2205368	S	S		S	S	S	S		S			S
ERS357885	11657_7#72	ERR434522	SAMEA2205374	S	S		R	R	S	R		S			S
ERS357897	11657_7#73	ERR434523	SAMEA2205386	S	S		R	S	S	S		S			R
ERS357907	11657_7#74	ERR434524	SAMEA2205396	S	S		S	S	S	S		S			S
ERS357908	11657_7#75	ERR434525	SAMEA2205397	S	S		S	S	S	S		S			S
ERS357909	11657_7#76	ERR434526	SAMEA2205398	S	S		R	S	S	S		S			S
ERS357911	11657_7#77	ERR434527	SAMEA2205400	S	S		R	R	I	S		R			S
ERS357917	11657_7#78	ERR434528	SAMEA2205406	S	S		S	S	S	R		S			R
ERS357925	11657_7#79	ERR434529	SAMEA2205414	S	S		S	S	S	S		S			S
ERS356961	11657_7#7	ERR434457	SAMEA2204450	S	S	R		S	S	S	I	S	S	R	S
ERS357932	11657_7#80	ERR434530	SAMEA2205421	S	S		R	S	S	S		S			S
ERS357947	11657_7#81	ERR434531	SAMEA2205436	S	S		R	R	S	R		S			S
ERS357969	11657_7#82	ERR434532	SAMEA2205458	S	S		R	R	S	R		S			S
ERS357975	11657_7#83	ERR434533	SAMEA2205464	S	S		R	S	S	R		S			S
ERS358003	11657_7#84	ERR434534	SAMEA2205492	S	S		R	S	S	S		S			S
ERS358009	11657_7#85	ERR434535	SAMEA2205498	S	S		R	S	S	S		S			S
ERS358052	11657_7#87	ERR434537	SAMEA2205541	S	S		R	R	S	S		S			S
ERS358077	11657_7#88	ERR434538	SAMEA2205566	S	S		S	S	S	S		S			S
ERS358150	11657_7#89	ERR434539	SAMEA2205639	I	R		R	R	S	R		S			R
ERS356962	11657_7#8	ERR434458	SAMEA2204451	S	S	R		S	S	S	S	S	S	S	S
ERS358191	11657_7#90	ERR434540	SAMEA2205680	S	S		S	S	S	S		S			S
ERS358224	11657_7#91	ERR434541	SAMEA2205713	S	S		R	S	S	S		S			S
ERS358250	11657_7#92	ERR434542	SAMEA2205739	S	S		R	R	S	S		S			S
ERS358262	11657_7#93	ERR434543	SAMEA2205751	S	S		R	R	S	S		S			S
ERS358266	11657_7#94	ERR434544	SAMEA2205755	S	S		R	S	S	S		S			S
ERS358269	11657_7#95	ERR434545	SAMEA2205758	S	S		R	S	S	S		S			R
ERS358270	11657_7#96	ERR434546	SAMEA2205759	S	S		S	S	S	S		S			S
ERS356966	11657_7#9	ERR434459	SAMEA2204455	S	S	R		S	S	S	S	S	S	S	R
ERS356996	11658_3#10	ERR434556	SAMEA2204485	S	S	S		S	S	R	I	S	S	S	S
ERS357007	11658_3#11	ERR434557	SAMEA2204496	S	S	R		R	S	S	S	S	S	S	S
ERS357008	11658_3#12	ERR434558	SAMEA2204497	S	S	S		S	S	S	S	S	S	S	S
ERS357026	11658_3#13	ERR434559	SAMEA2204515	S	S	R		R	S	R	R	R	R	R	R
ERS357130	11658_3#14	ERR434560	SAMEA2204619	S	S	S		S	S	S	S	S	S	S	S
ERS357160	11658_3#19	ERR434565	SAMEA2204649	S			R	S	S	S		S			S
ERS356789	11658_3#1	ERR434547	SAMEA2204278	S	S	S		S	S	S	S	S	S	S	S
ERS357166	11658_3#20	ERR434566	SAMEA2204655	S			S	S	S	S		S			S
ERS357167	11658_3#21	ERR434567	SAMEA2204656	S			S	S	S	S		S			S
ERS357186	11658_3#22	ERR434568	SAMEA2204675	S			R	S	S	S		S			S
ERS357192	11658_3#23	ERR434569	SAMEA2204681	S			S	S	S	S		S			S
ERS357194	11658_3#24	ERR434570	SAMEA2204683	S			R	R	S	S		R			R
ERS357304	11658_3#25	ERR434571	SAMEA2204793	S	S		R	R	I	S		S			S
ERS357307	11658_3#26	ERR434572	SAMEA2204796	S	S		R	S	S	S		S			S
ERS357311	11658_3#27	ERR434573	SAMEA2204800	S	S		R	R	S	S		R			S
ERS357317	11658_3#28	ERR434574	SAMEA2204806	S	S		R	S	S	S		S			S
ERS357333	11658_3#29	ERR434575	SAMEA2204822	S	S		R	R	S	S		S			S
ERS356933	11658_3#2	ERR434548	SAMEA2204422	S	I	R		R	S	R	R	S	S	R	S
ERS357340	11658_3#30	ERR434576	SAMEA2204829	S	S		S	S	S	S		S			S
ERS357365	11658_3#31	ERR434577	SAMEA2204854	S	S		R	R	R	S		S			S
ERS357521	11658_3#32	ERR434578	SAMEA2205010	S	S		R	S	S	S		S			S
ERS357522	11658_3#33	ERR434579	SAMEA2205011	S	S		R	S	S	S		S			S
ERS357565	11658_3#34	ERR434580	SAMEA2205054	S	S		S	S	S	S		S			S
ERS357587	11658_3#35	ERR434581	SAMEA2205076	S	S		S	S	S	S		S			S
ERS357588	11658_3#36	ERR434582	SAMEA2205077	S	S		S	S	S	S		S			R
ERS357616	11658_3#37	ERR434583	SAMEA2205105	S	S		R	R	S	S		S			S
ERS357625	11658_3#38	ERR434584	SAMEA2205114	R	R		R	R	S	R		R			R
ERS357636	11658_3#39	ERR434585	SAMEA2205125	I	R		R	S	S	R		S			S
ERS356934	11658_3#3	ERR434549	SAMEA2204423	S	S	R		S	S	S	S	S	S	R	I
ERS357661	11658_3#40	ERR434586	SAMEA2205150	S	S		R	S	S	S		S			S
ERS357688	11658_3#41	ERR434587	SAMEA2205177	S	S		R	R	S	S		S			S
ERS357693	11658_3#42	ERR434588	SAMEA2205182	S	S		R	R	S	R		I			R
ERS357719	11658_3#43	ERR434589	SAMEA2205208	S	S		R	S	S	R		S			S
ERS357738	11658_3#44	ERR434590	SAMEA2205227	S	S		S	S	S	S		S			S
ERS357744	11658_3#45	ERR434591	SAMEA2205233	S	S		R	S	S	S		S			S
ERS357766	11658_3#46	ERR434592	SAMEA2205255	S	S		S	S	S	S		S			S
ERS357770	11658_3#47	ERR434593	SAMEA2205259	S	S		S	S	S	S		S			S
ERS357783	11658_3#48	ERR434594	SAMEA2205272	S	S		S	S	S	S		S			S
ERS357784	11658_3#49	ERR434595	SAMEA2205273	S	S		R	R	S	S		S			S
ERS356947	11658_3#4	ERR434550	SAMEA2204436	S	S	S		S	S	S	S	S	S	S	R
ERS357787	11658_3#50	ERR434596	SAMEA2205276	S	S		S	S	S	S		S			S
ERS357790	11658_3#51	ERR434597	SAMEA2205279	S	S		S	S	S	S		S			S
ERS357793	11658_3#52	ERR434598	SAMEA2205282	S	S		S	S	S	S		S			S
ERS357813	11658_3#53	ERR434599	SAMEA2205302	S	S		R	R	S	S		S			S
ERS357829	11658_3#54	ERR434600	SAMEA2205318	S	S		R	R	S	S		S			S
ERS357831	11658_3#55	ERR434601	SAMEA2205320	R	R		R	S	S	R		S			R
ERS357832	11658_3#56	ERR434602	SAMEA2205321	R	R		R	R	S	R		R			R
ERS357841	11658_3#57	ERR434603	SAMEA2205330	S	S		R	S	S	S		S			S
ERS357851	11658_3#58	ERR434604	SAMEA2205340	R	R		R	R	S	R		S			R
ERS357858	11658_3#59	ERR434605	SAMEA2205347	S	S		R	S	S	S		S			S
ERS356949	11658_3#5	ERR434551	SAMEA2204438	S	S	R		R	S	S	I	S	S	R	S
ERS357867	11658_3#60	ERR434606	SAMEA2205356	S	S		R	S	S	R		S			S
ERS357882	11658_3#61	ERR434607	SAMEA2205371	S	S		R	S	S	R		S			S
ERS357889	11658_3#62	ERR434608	SAMEA2205378	S	S		R	S	S	S		S			S
ERS357894	11658_3#64	ERR434610	SAMEA2205383	S	S		R	R	S	S		S			I
ERS357899	11658_3#65	ERR434611	SAMEA2205388	S	S		S	S	S	S		S			R
ERS357945	11658_3#66	ERR434612	SAMEA2205434	S	S		R	R	S	S		S			S
ERS357948	11658_3#67	ERR434613	SAMEA2205437	S	S		S	S	S	R		S			S
ERS357958	11658_3#68	ERR434614	SAMEA2205447	S	S		S	S	S	S		S			S
ERS357962	11658_3#69	ERR434615	SAMEA2205451	S	S		R	S	S	S		S			S
ERS356978	11658_3#6	ERR434552	SAMEA2204467	S	S	S		S	S	S	S	S	S	S	S
ERS357976	11658_3#70	ERR434616	SAMEA2205465	S	S		S	S	S	S		S			S
ERS357983	11658_3#71	ERR434617	SAMEA2205472	S	S		S	S	S	S		S			S
ERS357994	11658_3#72	ERR434618	SAMEA2205483	S	S		R	S	S	S		S			S
ERS358007	11658_3#73	ERR434619	SAMEA2205496	S	S		S	S	S	R		S			S
ERS358010	11658_3#74	ERR434620	SAMEA2205499	S	S		R	R	R	R		S			R
ERS358042	11658_3#75	ERR434621	SAMEA2205531	S	S		S	S	S	S		S			S
ERS358044	11658_3#76	ERR434622	SAMEA2205533	S	S		R	S	S	S		S			S
ERS358060	11658_3#77	ERR434623	SAMEA2205549	S	S		R	S	S	S		S			S
ERS358063	11658_3#78	ERR434624	SAMEA2205552	S	S		R	S	S	S		R			S
ERS358066	11658_3#79	ERR434625	SAMEA2205555	S	S		S	S	S	S		S			S
ERS356982	11658_3#7	ERR434553	SAMEA2204471	S	S	S		S	S	S	S	S	S	S	S
ERS358076	11658_3#80	ERR434626	SAMEA2205565	S	S		R	S	S	S		S			S
ERS358083	11658_3#81	ERR434627	SAMEA2205572	S	S		S	S	S	S		S			S
ERS358088	11658_3#82	ERR434628	SAMEA2205577	S	S		S	S	S	S		S			S
ERS358097	11658_3#83	ERR434629	SAMEA2205586	S	S		S	S	S	S		S			S
ERS358102	11658_3#84	ERR434630	SAMEA2205591	S	S		S	S	S	S		S			R
ERS358124	11658_3#85	ERR434631	SAMEA2205613	S	S		R	R	S	S		S			S
ERS358137	11658_3#86	ERR434632	SAMEA2205626	S	S	R		S	S	S	I	S	S	S	R
ERS358147	11658_3#87	ERR434633	SAMEA2205636	S	S		S	S	S	S		S			S
ERS358171	11658_3#88	ERR434634	SAMEA2205660	S	S		R	R	S	S		S			S
ERS358208	11658_3#89	ERR434635	SAMEA2205697	R	R		R	R	S	R		R			S
ERS356986	11658_3#8	ERR434554	SAMEA2204475	S	S	S		S	S	S	I	S	S	S	S
ERS358212	11658_3#90	ERR434636	SAMEA2205701	S	S	R		S	S	S	S	S	S	R	S
ERS358213	11658_3#91	ERR434637	SAMEA2205702	S	S	R		S	S	S	S	S	S	R	S
ERS358228	11658_3#92	ERR434638	SAMEA2205717	S	S		R	S	S	S		S			S
ERS358254	11658_3#93	ERR434639	SAMEA2205743	S	S		S	S	S	S		S			S
ERS358255	11658_3#94	ERR434640	SAMEA2205744	R	R		R	R	S	R		R			R
ERS358258	11658_3#95	ERR434641	SAMEA2205747	S	S		R	R	S	S		S			S
ERS358267	11658_3#96	ERR434642	SAMEA2205756	S	S		S	S	S	S		S			S
ERS356993	11658_3#9	ERR434555	SAMEA2204482	S	S	R		S	S	S	S	S	S	R	S
ERS356847	11658_4#10	ERR434652	SAMEA2204336	S	S	S		S	S	S	S	S	S	S	S
ERS356858	11658_4#11	ERR434653	SAMEA2204347	S	S	R		R	S	S	I	S	S	R	S
ERS356860	11658_4#12	ERR434654	SAMEA2204349	S	S	R		R	S	S	I	S	S	R	S
ERS356861	11658_4#13	ERR434655	SAMEA2204350	S	R	R		S	S	R	R	S	S	R	S
ERS356863	11658_4#14	ERR434656	SAMEA2204352	S	S	S		S	S	S	S	S	S	S	S
ERS356872	11658_4#15	ERR434657	SAMEA2204361	S	S	S		S	S	S	S	S	S	S	S
ERS356880	11658_4#16	ERR434658	SAMEA2204369	S	S	R		S	S	S	S	S	S	R	S
ERS356892	11658_4#17	ERR434659	SAMEA2204381	S	S	S		S	S	S	S	S	S	S	S
ERS356902	11658_4#18	ERR434660	SAMEA2204391	S	R	R		R	S	R	R	S	R	R	R
ERS356907	11658_4#19	ERR434661	SAMEA2204396	S	S	R		R	R	R	I	S	S	S	S
ERS356740	11658_4#1	ERR434643	SAMEA2204229	S	S	S		S	S	R	I	S	S	S	S
ERS357027	11658_4#20	ERR434662	SAMEA2204516	S	S	S		S	S	S	S	S	S	S	S
ERS357078	11658_4#21	ERR434663	SAMEA2204567	S	S	R		R	I	S	I	S	S	R	S
ERS357082	11658_4#22	ERR434664	SAMEA2204571	S	S	S		S	S	S	S	S	S	S	S
ERS357090	11658_4#23	ERR434665	SAMEA2204579	S	S	R		R		S	I	S	S	S	R
ERS357123	11658_4#24	ERR434666	SAMEA2204612	S	S	S		S	S	S	S	S	S	S	S
ERS357125	11658_4#25	ERR434667	SAMEA2204614	S	S	R		R	S	S	I	S	S	S	S
ERS357172	11658_4#26	ERR434668	SAMEA2204661	S			R	S	S	S		S			R
ERS357191	11658_4#27	ERR434669	SAMEA2204680	S			R	S	S	S		S			S
ERS357204	11658_4#28	ERR434670	SAMEA2204693	S	S	R		R	S	S	I	S	S	R	S
ERS357213	11658_4#29	ERR434671	SAMEA2204702	S			R	S	S	S		S			S
ERS356742	11658_4#2	ERR434644	SAMEA2204231	S	S	S		S	S	S	S	S	S	S	S
ERS357226	11658_4#30	ERR434672	SAMEA2204715	S			R	R	S	S		S			S
ERS357228	11658_4#31	ERR434673	SAMEA2204717	S			S	S	S	S		S			S
ERS357230	11658_4#32	ERR434674	SAMEA2204719	S			R	S	S	S		S			S
ERS357237	11658_4#33	ERR434675	SAMEA2204726	S			R	S	S	S		S			S
ERS357239	11658_4#34	ERR434676	SAMEA2204728	S	S		S	S	S	S		S			S
ERS357249	11658_4#35	ERR434677	SAMEA2204738	S	S		R	R	S	S		S			R
ERS357253	11658_4#36	ERR434678	SAMEA2204742	S	S		S	S	S	S		S			S
ERS357260	11658_4#37	ERR434679	SAMEA2204749	S	S		R	S	S	S		S			S
ERS357275	11658_4#38	ERR434680	SAMEA2204764	S	S		R	R	S	S		S			S
ERS357288	11658_4#39	ERR434681	SAMEA2204777	S	S		R	S	S	S		S			S
ERS356747	11658_4#3	ERR434645	SAMEA2204236	S	S	R		R	R	S	I	S	S	R	S
ERS357318	11658_4#40	ERR434682	SAMEA2204807	S	S		S	S	S	S		S			S
ERS357383	11658_4#41	ERR434683	SAMEA2204872	S	S		S	S	S	S		S			S
ERS357397	11658_4#42	ERR434684	SAMEA2204886	S	S		R	R	S	S		S			S
ERS357407	11658_4#43	ERR434685	SAMEA2204896	S	S		S	S	S	S		S			S
ERS357408	11658_4#44	ERR434686	SAMEA2204897	S	S		S	S	S	S		S			S
ERS357422	11658_4#45	ERR434687	SAMEA2204911	S	S		S	S	R	S		S			S
ERS357431	11658_4#46	ERR434688	SAMEA2204920	S	S		R	R	R	S		S			R
ERS357501	11658_4#47	ERR434689	SAMEA2204990	S	S		S	S	S	S		S			S
ERS357510	11658_4#48	ERR434690	SAMEA2204999	R	R		R	R	S	R		R			S
ERS357518	11658_4#49	ERR434691	SAMEA2205007	S	S		S	S	S	S		S			S
ERS356765	11658_4#4	ERR434646	SAMEA2204254	S	S	S		S	S	S	S	S	S	S	S
ERS357541	11658_4#50	ERR434692	SAMEA2205030	S	S		S	S	S	S		S			S
ERS357544	11658_4#51	ERR434693	SAMEA2205033	S	S		R	S	S	S		S			S
ERS357545	11658_4#52	ERR434694	SAMEA2205034	S	S		R	R	S	R		S			R
ERS357558	11658_4#53	ERR434695	SAMEA2205047	S	S		R	S	S	S		S			S
ERS357559	11658_4#54	ERR434696	SAMEA2205048	S	S		R	S	S	S		S			S
ERS357563	11658_4#55	ERR434697	SAMEA2205052	S	S		R	S	S	S		S			S
ERS357572	11658_4#56	ERR434698	SAMEA2205061	S	S		S	S	S	S		S			S
ERS357575	11658_4#57	ERR434699	SAMEA2205064	S	S		R	S	S	S		S			S
ERS357580	11658_4#58	ERR434700	SAMEA2205069	S	S		R	R	S	S		R			S
ERS357634	11658_4#59	ERR434701	SAMEA2205123	I	R		R	S	S	R		S			S
ERS356766	11658_4#5	ERR434647	SAMEA2204255	S	S	R		S	S	S	I	S	S	S	S
ERS357638	11658_4#60	ERR434702	SAMEA2205127	S	S		R	R	S	S		S			S
ERS357647	11658_4#61	ERR434703	SAMEA2205136	R	R		R	R	R	R		S			R
ERS357678	11658_4#62	ERR434704	SAMEA2205167	S	S		S	S	S	R		I			S
ERS357699	11658_4#63	ERR434705	SAMEA2205188	R	R		R	R	S	R		R			R
ERS357741	11658_4#64	ERR434706	SAMEA2205230	S	S		S	S	S	R		I			S
ERS357798	11658_4#65	ERR434707	SAMEA2205287	I	R		R	R	I	R		S			R
ERS357802	11658_4#66	ERR434708	SAMEA2205291	I	R		R	R	I	R		S			R
ERS357814	11658_4#67	ERR434709	SAMEA2205303	S	S		R	R	R	R		S			R
ERS357825	11658_4#68	ERR434710	SAMEA2205314	S	S		R	S	S	S		S			R
ERS357861	11658_4#69	ERR434711	SAMEA2205350	S	S		S	S	S	S		S			S
ERS356804	11658_4#6	ERR434648	SAMEA2204293	S	S	S		S	S	S	I	S	S	S	S
ERS357870	11658_4#70	ERR434712	SAMEA2205359	S	S		R	R	S	S		S			S
ERS357874	11658_4#71	ERR434713	SAMEA2205363	S	S		R	R	S	S		S			S
ERS357881	11658_4#72	ERR434714	SAMEA2205370	S	S		R	R	S	S		R			S
ERS357886	11658_4#73	ERR434715	SAMEA2205375	S	S		S	S	S	S		S			S
ERS357920	11658_4#74	ERR434716	SAMEA2205409	R	R		R	R	I	R		R			R
ERS357933	11658_4#75	ERR434717	SAMEA2205422	S	S		R	R	S	S		S			S
ERS357937	11658_4#76	ERR434718	SAMEA2205426	S	S		R	S	S	S		S			S
ERS357939	11658_4#77	ERR434719	SAMEA2205428	S	S		S	S	S	R		R			R
ERS357953	11658_4#78	ERR434720	SAMEA2205442	S	S		S	S	S	S		S			S
ERS357955	11658_4#79	ERR434721	SAMEA2205444	S	S		R	S	S	S		S			S
ERS356826	11658_4#7	ERR434649	SAMEA2204315	S	S	S		S	S	S	I	S	S	S	S
ERS357961	11658_4#80	ERR434722	SAMEA2205450	I	R		R	R	S	R		S			R
ERS357968	11658_4#81	ERR434723	SAMEA2205457	R	R		R	R	S	R		S			R
ERS357978	11658_4#82	ERR434724	SAMEA2205467	S	S		R	R	S	S		S			S
ERS357981	11658_4#83	ERR434725	SAMEA2205470	S	S		R	S	S	S		S			S
ERS357984	11658_4#84	ERR434726	SAMEA2205473	S	S		S	S	S	S		S			S
ERS357988	11658_4#85	ERR434727	SAMEA2205477	S	S		R	S	S	S		R			R
ERS357995	11658_4#86	ERR434728	SAMEA2205484	S	S		S	S	S	S		S			S
ERS358016	11658_4#87	ERR434729	SAMEA2205505	S	S		R	S	S	S		S			S
ERS358019	11658_4#88	ERR434730	SAMEA2205508	S	S		R	S	S	S		S			S
ERS358032	11658_4#89	ERR434731	SAMEA2205521	S	S		S	S	S	S		S			S
ERS356832	11658_4#8	ERR434650	SAMEA2204321	S	S	R		S	S	S	I	S	S	S	S
ERS358090	11658_4#90	ERR434732	SAMEA2205579	S	S		R	S	S	S		S			S
ERS358101	11658_4#91	ERR434733	SAMEA2205590	S	S		S	S	S	S		S			S
ERS358111	11658_4#92	ERR434734	SAMEA2205600	S	S		R	R	S	S		S			R
ERS358127	11658_4#93	ERR434735	SAMEA2205616	S	S		R	S	S	S		R			S
ERS358131	11658_4#94	ERR434736	SAMEA2205620	S	S		S	S	S	S		S			S
ERS358197	11658_4#95	ERR434737	SAMEA2205686	S	S		S	S	S	S		S			S
ERS358221	11658_4#96	ERR434738	SAMEA2205710	S	S		R	S	S	S		S			S
ERS356835	11658_4#9	ERR434651	SAMEA2204324	S	S	S		S	S	S	I	S	S	S	S
ERS356773	11658_5#10	ERR434748	SAMEA2204262	S	S	R		R	S	S	I	S	S	R	S
ERS356775	11658_5#11	ERR434749	SAMEA2204264	S	S	R		R	S	S	I	R	I	R	R
ERS356783	11658_5#12	ERR434750	SAMEA2204272	S	S	R		R	S	S	I	S	S	S	I
ERS356785	11658_5#13	ERR434751	SAMEA2204274	S	S	S		S	S	S	S	S	S	S	S
ERS356787	11658_5#14	ERR434752	SAMEA2204276	S	S	R		S	S	S	I	S	S	S	R
ERS356801	11658_5#15	ERR434753	SAMEA2204290	S	S	S		S	S	S	S	S	S	S	S
ERS356812	11658_5#16	ERR434754	SAMEA2204301	S	S	R		S	S	S	I	S	S	I	S
ERS356822	11658_5#17	ERR434755	SAMEA2204311	S	S	S		S	S	S	S	S	S	S	S
ERS356823	11658_5#18	ERR434756	SAMEA2204312	S	S	S		S	S	S	S	S	S	S	S
ERS356831	11658_5#19	ERR434757	SAMEA2204320	S	R	R		R	S	R	R	S	R	R	R
ERS356743	11658_5#1	ERR434739	SAMEA2204232	S	S	R		S	S	S	I	S	S	R	R
ERS356838	11658_5#20	ERR434758	SAMEA2204327	S	S	R		S	S	S	S	S	S	S	S
ERS356839	11658_5#21	ERR434759	SAMEA2204328	S	S	S		S	S	S	S	S	S	S	S
ERS356840	11658_5#22	ERR434760	SAMEA2204329	S	S	R		R	S	S	I	S	S	R	R
ERS356841	11658_5#23	ERR434761	SAMEA2204330	S	S	R		S	S	S	S	S	S	S	S
ERS356846	11658_5#25	ERR434763	SAMEA2204335	S	S	S		S	S	S	S	S	S	S	S
ERS356850	11658_5#26	ERR434764	SAMEA2204339	R	R	R		R	S	R	R	S	R	R	R
ERS356851	11658_5#27	ERR434765	SAMEA2204340	S	S	R		R	S	R	R	S	S	S	S
ERS356855	11658_5#28	ERR434766	SAMEA2204344	I	R	R		R	S	R	R	S	R	R	R
ERS356859	11658_5#29	ERR434767	SAMEA2204348	S	S	R		R	R	S	I	S	S	S	S
ERS356744	11658_5#2	ERR434740	SAMEA2204233	I	R	R		R	S	R	R	S	R	R	R
ERS356864	11658_5#30	ERR434768	SAMEA2204353	S	S	R		R	S	S	R	S	S	S	S
ERS356867	11658_5#31	ERR434769	SAMEA2204356	S	S	S		S	S	S	S	S	S	S	S
ERS356875	11658_5#32	ERR434770	SAMEA2204364	S	S	R		S	S	S	S	S	S	S	S
ERS356878	11658_5#33	ERR434771	SAMEA2204367	S	S	R		R	S	S	I	S	S	S	S
ERS356884	11658_5#34	ERR434772	SAMEA2204373	S	S	S		S	S	S	S	S	S	R	S
ERS356885	11658_5#35	ERR434773	SAMEA2204374	S	S	S		S	S	S	S	S	S	S	S
ERS356893	11658_5#36	ERR434774	SAMEA2204382	S	S	R		R	R	S	I	S	S	S	S
ERS356894	11658_5#37	ERR434775	SAMEA2204383	S	S	S		S	S	S	I	S	S	S	S
ERS356900	11658_5#38	ERR434776	SAMEA2204389	I	S	R		R	S	R	R	S	S	R	R
ERS356746	11658_5#3	ERR434741	SAMEA2204235	S	S	R		S	S	S	I	S	S	R	R
ERS356915	11658_5#40	ERR434778	SAMEA2204404	S	S	S		S	S	S	S	S	S	S	S
ERS356916	11658_5#41	ERR434779	SAMEA2204405	S	S	S		S	S	S	I	S	S	R	R
ERS356927	11658_5#42	ERR434780	SAMEA2204416	S	S	R		S	S	S	I	S	S	S	S
ERS357033	11658_5#43	ERR434781	SAMEA2204522	S	S	R		R	S	S	S	S	S	S	S
ERS357035	11658_5#44	ERR434782	SAMEA2204524	I	R	R		R	S	R	R	R	R	S	R
ERS357042	11658_5#45	ERR434783	SAMEA2204531	S	S	R		R	S	S	I	S	S	R	R
ERS357043	11658_5#46	ERR434784	SAMEA2204532	S	S	S		S	S	S	S	S	S	S	S
ERS357044	11658_5#47	ERR434785	SAMEA2204533	S	S	S		S	S	S	S	S	S	S	S
ERS357068	11658_5#49	ERR434787	SAMEA2204557	S	S	R		S	S	S	S	S	S	S	S
ERS356748	11658_5#4	ERR434742	SAMEA2204237	S	S	R		R	S	S	I	S	S	R	S
ERS357075	11658_5#50	ERR434788	SAMEA2204564	S	S	R		S	S	S	I	S	S	R	S
ERS357076	11658_5#51	ERR434789	SAMEA2204565	S	S	R		S	S	S	S	S	S	S	S
ERS357083	11658_5#52	ERR434790	SAMEA2204572	S	S	S		S	S	S	R	S	S	S	S
ERS357093	11658_5#53	ERR434791	SAMEA2204582	S	S	S		S	S	S	I	S	S	S	S
ERS357096	11658_5#54	ERR434792	SAMEA2204585	S	S	S		S	S	S	S	S	S	S	S
ERS357097	11658_5#55	ERR434793	SAMEA2204586	S	S	S		S	S	S	S	S	S	S	S
ERS357099	11658_5#56	ERR434794	SAMEA2204588	S	S	S		S	S	S	S	S	S	S	S
ERS357104	11658_5#57	ERR434795	SAMEA2204593	S	S	R		R	S	S	I	S	S	S	S
ERS357212	11658_5#58	ERR434796	SAMEA2204701	S			S	S	S	S		S			S
ERS357217	11658_5#59	ERR434797	SAMEA2204706	S			R	S	S	S		S			S
ERS356752	11658_5#5	ERR434743	SAMEA2204241	S	S	R		R	S	S	I	S	S	R	R
ERS357220	11658_5#60	ERR434798	SAMEA2204709	S			S	S	S	R		S			S
ERS357225	11658_5#61	ERR434799	SAMEA2204714	S			R	S	S	S		S			S
ERS357257	11658_5#62	ERR434800	SAMEA2204746	S	S		S	S	S	S		S			S
ERS357259	11658_5#63	ERR434801	SAMEA2204748	S	S		R	R	S	S		S			S
ERS357265	11658_5#64	ERR434802	SAMEA2204754	S	S		S	S	S	S		S			S
ERS357282	11658_5#65	ERR434803	SAMEA2204771	S	S		S	S	S	S		S			S
ERS357394	11658_5#66	ERR434804	SAMEA2204883	S	S		R	R	S	S		S			S
ERS357403	11658_5#67	ERR434805	SAMEA2204892	S	S		R	S	S	S		S			S
ERS357426	11658_5#68	ERR434806	SAMEA2204915	S	S		S	S	I	S		S			S
ERS357428	11658_5#69	ERR434807	SAMEA2204917	S	S		S	S	S	S		S			R
ERS356762	11658_5#6	ERR434744	SAMEA2204251	S	S	S		S	S	S	S	S	S	S	S
ERS357437	11658_5#70	ERR434808	SAMEA2204926	S	S		S	S	I	S		S			S
ERS357439	11658_5#71	ERR434809	SAMEA2204928	S	S		S	S	I	S		S			S
ERS357443	11658_5#72	ERR434810	SAMEA2204932	S	S		S	S	I	S		S			S
ERS357452	11658_5#73	ERR434811	SAMEA2204941	S	S		S	S	S	S		S			S
ERS357454	11658_5#74	ERR434812	SAMEA2204943	S	S		R	S	R	S		S			S
ERS357455	11658_5#75	ERR434813	SAMEA2204944	S	S		S	S	S	S		S			S
ERS357472	11658_5#76	ERR434814	SAMEA2204961	S	S		S	S	S	S		S			S
ERS357477	11658_5#77	ERR434815	SAMEA2204966	S	S		R	R	R	S		S			I
ERS357483	11658_5#78	ERR434816	SAMEA2204972	S	S		R	R	I	R		S			S
ERS357484	11658_5#79	ERR434817	SAMEA2204973	S	S		S	S	S	S		S			S
ERS356763	11658_5#7	ERR434745	SAMEA2204252	S	S	S		S	S	S	S	S	S	S	S
ERS357488	11658_5#80	ERR434818	SAMEA2204977	S	S		R	R	S	S		S			S
ERS357490	11658_5#81	ERR434819	SAMEA2204979	R	R		R	S	S	S		S			S
ERS357494	11658_5#82	ERR434820	SAMEA2204983	S	S		R	R	S	R		S			S
ERS357527	11658_5#83	ERR434821	SAMEA2205016	S	S		R	R	S	S		S			S
ERS357539	11658_5#84	ERR434822	SAMEA2205028	S	S		R	S	S	S		S			S
ERS357543	11658_5#85	ERR434823	SAMEA2205032	S	S		R	S	S	S		S			S
ERS357546	11658_5#86	ERR434824	SAMEA2205035	S	S		S	S	S	S		S			S
ERS357566	11658_5#87	ERR434825	SAMEA2205055	R	R		R	R	S	R		R			R
ERS357567	11658_5#88	ERR434826	SAMEA2205056	S	S		R	S	S	S		S			S
ERS357621	11658_5#89	ERR434827	SAMEA2205110	S	S		S	S	S	S		S			S
ERS356764	11658_5#8	ERR434746	SAMEA2204253	S	S	S		S	S	S	S	S	S	S	S
ERS357629	11658_5#90	ERR434828	SAMEA2205118	S	S		R	S	S	S		S			S
ERS357856	11658_5#91	ERR434829	SAMEA2205345	S	S		S	S	S	S		S			S
ERS357896	11658_5#92	ERR434830	SAMEA2205385	S	S		R	S	S	S		S			S
ERS357928	11658_5#93	ERR434831	SAMEA2205417	S	S		R	S	S	S		S			S
ERS357972	11658_5#94	ERR434832	SAMEA2205461	S	S		R	R	S	S		S			S
ERS357996	11658_5#95	ERR434833	SAMEA2205485	S	S		S	S	S	S		S			S
ERS358118	11658_5#96	ERR434834	SAMEA2205607	S	S		R	R	S	S		S			S
ERS356769	11658_5#9	ERR434747	SAMEA2204258	S	S	S		S	S	S	I	S	S	S	S
ERS356791	11658_6#10	ERR434844	SAMEA2204280	R	R	R		R	S	R	R	S	R	R	R
ERS356792	11658_6#11	ERR434845	SAMEA2204281	S	S	R		R	S	S	S	S	S	R	S
ERS356794	11658_6#12	ERR434846	SAMEA2204283	S	S	S		S	S	S	S	S	S	S	S
ERS356805	11658_6#13	ERR434847	SAMEA2204294	S	R	R		R	S	R	R	S	R	R	R
ERS356807	11658_6#14	ERR434848	SAMEA2204296	S	S	S		S	S	S	S	S	S	R	R
ERS356808	11658_6#15	ERR434849	SAMEA2204297	S	S	R		S	S	S	I	S	S	R	R
ERS356813	11658_6#16	ERR434850	SAMEA2204302	R	R	R		R	I	R	R	S	S	R	R
ERS356820	11658_6#17	ERR434851	SAMEA2204309	S	S	R		S	S	S	S	S	S	R	S
ERS356825	11658_6#18	ERR434852	SAMEA2204314	S	S	S		S	S	S	S	S	S	S	S
ERS356828	11658_6#19	ERR434853	SAMEA2204317	S	S	R		S	S	S	S	S	S	S	S
ERS356745	11658_6#1	ERR434835	SAMEA2204234	S	S	S		S	S	S	S	S	S	S	S
ERS356830	11658_6#20	ERR434854	SAMEA2204319	S	S	S		S	S	S	S	S	S	S	S
ERS356848	11658_6#21	ERR434855	SAMEA2204337	S	S	R		S	S	S	S	S	S	S	S
ERS356857	11658_6#22	ERR434856	SAMEA2204346	R	R	R		R	S	R	R	S	S	S	I
ERS356862	11658_6#23	ERR434857	SAMEA2204351	S	S	R		R	S	S	I	S	S	S	S
ERS356876	11658_6#24	ERR434858	SAMEA2204365	S	S	R		R	S	R	I	S	S	R	S
ERS356886	11658_6#25	ERR434859	SAMEA2204375	S	S	R		R	S	R	R	S	S	S	S
ERS356887	11658_6#26	ERR434860	SAMEA2204376	S	S	S		S	S	S	S	S	S	S	S
ERS356889	11658_6#27	ERR434861	SAMEA2204378	S	S	S		S	S	S	S	S	S	S	S
ERS356891	11658_6#28	ERR434862	SAMEA2204380	S	S	R		S	S	S	S	S	S	S	S
ERS356898	11658_6#29	ERR434863	SAMEA2204387	S	S	R		S	R	S	I	S	S	S	S
ERS356750	11658_6#2	ERR434836	SAMEA2204239	S	S	S		S	S	S	S	S	S	S	S
ERS356904	11658_6#30	ERR434864	SAMEA2204393	S	S	S		S	S	S	S	S	S	S	S
ERS356914	11658_6#31	ERR434865	SAMEA2204403	S	S	S		S	S	S	S	S	S	S	S
ERS356917	11658_6#32	ERR434866	SAMEA2204406	S	S	S		S	S	S	S	S	S	R	R
ERS356921	11658_6#33	ERR434867	SAMEA2204410	S	S	S		S	S	S	S	S	S	S	S
ERS356925	11658_6#34	ERR434868	SAMEA2204414	S	S	S		S	S	S	S	S	S	S	S
ERS357024	11658_6#35	ERR434869	SAMEA2204513	S	S	S		S	S	S	S	S	S	R	S
ERS357025	11658_6#36	ERR434870	SAMEA2204514	S	S	R		R	R	S	I	S	S	R	S
ERS357028	11658_6#37	ERR434871	SAMEA2204517	S	S	S		S	S	S	I	S	S	S	S
ERS357034	11658_6#38	ERR434872	SAMEA2204523	S	S	R		S	S	S	I	S	S	S	S
ERS357036	11658_6#39	ERR434873	SAMEA2204525	S	S	R		S	S	S	I	S	S	R	R
ERS356751	11658_6#3	ERR434837	SAMEA2204240	S	S	S		S	S	S	S	S	S	S	S
ERS357050	11658_6#40	ERR434874	SAMEA2204539	S	S	S		S	S	S	S	S	S	S	S
ERS357051	11658_6#41	ERR434875	SAMEA2204540	I	R	R		S	S	R	R	S	S	S	R
ERS357053	11658_6#42	ERR434876	SAMEA2204542	S	S	R		R	S	S	I	S	S	S	S
ERS357058	11658_6#43	ERR434877	SAMEA2204547
ERS357061	11658_6#44	ERR434878	SAMEA2204550	S	S	R		S	S	S	I	S	S	R	S
ERS357063	11658_6#45	ERR434879	SAMEA2204552	S	S	R		S	S	S	S	S	S	S	S
ERS357071	11658_6#47	ERR434881	SAMEA2204560	S	S	R		R	S	S	I	S	S	R	S
ERS357077	11658_6#48	ERR434882	SAMEA2204566	S	S	R		S	S	S	S	S	S	S	S
ERS357084	11658_6#49	ERR434883	SAMEA2204573	I	R	R		R	S	R	R	S	S	R	S
ERS356756	11658_6#4	ERR434838	SAMEA2204245	S	S	S		S	S	S	I	S	S	S	S
ERS357089	11658_6#50	ERR434884	SAMEA2204578	S	S	S		S	S	S	S	S	S	R	S
ERS357095	11658_6#52	ERR434886	SAMEA2204584	S	S	R		S	S	S	S	S	S	R	S
ERS357098	11658_6#53	ERR434887	SAMEA2204587	S	S	R		S	S	S	I	R	R	S	S
ERS357102	11658_6#54	ERR434888	SAMEA2204591	S	S	R		R	S	S	I	S	S	S	S
ERS357108	11658_6#55	ERR434889	SAMEA2204597	S	S	R		R	S	S	S	S	S	S	S
ERS357109	11658_6#56	ERR434890	SAMEA2204598	S	S	R		S	S	S	S	S	S	S	S
ERS357206	11658_6#57	ERR434891	SAMEA2204695	S	S	S		S	S	S	S	S	S	S	S
ERS357219	11658_6#58	ERR434892	SAMEA2204708	S			S	S	I	S		S			S
ERS357227	11658_6#59	ERR434893	SAMEA2204716	S			R	S	S	S		S			S
ERS356758	11658_6#5	ERR434839	SAMEA2204247	S	S	S		S	S	S	S	S	S	S	S
ERS357236	11658_6#60	ERR434894	SAMEA2204725	S			S	S	S	S		S			S
ERS357242	11658_6#61	ERR434895	SAMEA2204731	S	S		S	S	S	S		S			S
ERS357245	11658_6#62	ERR434896	SAMEA2204734	S	S		S	S	S	S		S			S
ERS357290	11658_6#63	ERR434897	SAMEA2204779	S	S		R	R	S	S		S			S
ERS357399	11658_6#64	ERR434898	SAMEA2204888	S	S		R	S	S	S		S			R
ERS357419	11658_6#65	ERR434899	SAMEA2204908	S	S		R	S	S	S		S			S
ERS357442	11658_6#66	ERR434900	SAMEA2204931	S	S		S	S	S	S		S			S
ERS357451	11658_6#67	ERR434901	SAMEA2204940	S	S		S	S	S	S		S			S
ERS357453	11658_6#68	ERR434902	SAMEA2204942	S	S		S	S	I	S		S			S
ERS357457	11658_6#69	ERR434903	SAMEA2204946	S	S		S	S	S	S		S			S
ERS356779	11658_6#6	ERR434840	SAMEA2204268	S	S	R		S	S	S	I	S	S	S	S
ERS357462	11658_6#70	ERR434904	SAMEA2204951	S	S		S	S	S	S		S			R
ERS357473	11658_6#71	ERR434905	SAMEA2204962	S	S		R	R	S	S		S			S
ERS357479	11658_6#72	ERR434906	SAMEA2204968	S	S		R	S	S	S		S			S
ERS357497	11658_6#73	ERR434907	SAMEA2204986	S	S		R	S	S	S		S			R
ERS357500	11658_6#74	ERR434908	SAMEA2204989	S	S		R	R	S	S		S			S
ERS357502	11658_6#75	ERR434909	SAMEA2204991	S	S		R	R	S	S		S			S
ERS357503	11658_6#76	ERR434910	SAMEA2204992	S	S		S	S	S	S		S			S
ERS357507	11658_6#77	ERR434911	SAMEA2204996	S	S		S	S	S	S		S			S
ERS357509	11658_6#78	ERR434912	SAMEA2204998	S	S		S	S	S	S		S			R
ERS357529	11658_6#79	ERR434913	SAMEA2205018	S	S		R	R	S	R		S			S
ERS356781	11658_6#7	ERR434841	SAMEA2204270	S	S	S		S	S	S	I	S	S	R	S
ERS357533	11658_6#80	ERR434914	SAMEA2205022	S	S		S	S	S	S		S			S
ERS357534	11658_6#81	ERR434915	SAMEA2205023	S	R		R	R	S	R		S			R
ERS357538	11658_6#82	ERR434916	SAMEA2205027	S	S		R	R	S	S		S			R
ERS357542	11658_6#83	ERR434917	SAMEA2205031	S	S		S	S	S	S		S			S
ERS357547	11658_6#84	ERR434918	SAMEA2205036	S	S		S	S	S	S		S			S
ERS357556	11658_6#85	ERR434919	SAMEA2205045	S	S		S	S	S	S		S			S
ERS357560	11658_6#86	ERR434920	SAMEA2205049	S	S		S	S	S	S		S			S
ERS357561	11658_6#87	ERR434921	SAMEA2205050	S	S		S	S	S	S		S			S
ERS357569	11658_6#88	ERR434922	SAMEA2205058	R	R		R	R	R	R		S			R
ERS357570	11658_6#89	ERR434923	SAMEA2205059	S	S		S	S	S	S		S			S
ERS356784	11658_6#8	ERR434842	SAMEA2204273	S	S	R		R	S	S	I	S	S	S	I
ERS357651	11658_6#90	ERR434924	SAMEA2205140	S	S		S	S	S	S		S			S
ERS357904	11658_6#91	ERR434925	SAMEA2205393	R	R		R	R	I	R		R			R
ERS357918	11658_6#92	ERR434926	SAMEA2205407	S	S		S	S	S	R		S			S
ERS357936	11658_6#93	ERR434927	SAMEA2205425	S	S		S	S	S	S		S			S
ERS358034	11658_6#94	ERR434928	SAMEA2205523	S	S		S	S	S	S		S			S
ERS358049	11658_6#95	ERR434929	SAMEA2205538	S	S		R	S	S	S		S			S
ERS358129	11658_6#96	ERR434930	SAMEA2205618	R	I		R	R	S	R		S			R
ERS356786	11658_6#9	ERR434843	SAMEA2204275	S	S	R		R	S	S	I	S	S	S	S
ERS356819	11658_7#10	ERR434940	SAMEA2204308	S	S	S		S	S	S	I	S	S	S	S
ERS356824	11658_7#11	ERR434941	SAMEA2204313	S	S	R		R	S	S	I	S	S	S	S
ERS356834	11658_7#13	ERR434943	SAMEA2204323	S	S	R		R	R	R	I	S	S	R	S
ERS356849	11658_7#14	ERR434944	SAMEA2204338	S	R	R		R	S	R	R	S	S	S	S
ERS356853	11658_7#15	ERR434945	SAMEA2204342	S	S	R		R	S	R	I	S	R	R	R
ERS356865	11658_7#16	ERR434946	SAMEA2204354	R	S	R		S	S	S	R	S	S	R	R
ERS356869	11658_7#17	ERR434947	SAMEA2204358	S	S	S		S	S	S	I	S	S	S	S
ERS356877	11658_7#18	ERR434948	SAMEA2204366	S	S	S		S	S	S	S	S	S	S	S
ERS356888	11658_7#19	ERR434949	SAMEA2204377	S	S	S		S	S	S	S	S	S	S	S
ERS356759	11658_7#1	ERR434931	SAMEA2204248	S	S	R		S	S	S	I	S	S	R	S
ERS356903	11658_7#20	ERR434950	SAMEA2204392	S	S	S		S	S	S	I	S	S	S	S
ERS356908	11658_7#21	ERR434951	SAMEA2204397	S	S	R		S	S	S	S	S	S	S	S
ERS356909	11658_7#22	ERR434952	SAMEA2204398	S	S	S		S	S	S	S	S	S	S	S
ERS356911	11658_7#23	ERR434953	SAMEA2204400	S	S	R		R	S	R	R	R	R	R	R
ERS356922	11658_7#24	ERR434954	SAMEA2204411	S	S	R		S	S	S	S	S	S	R	S
ERS356923	11658_7#25	ERR434955	SAMEA2204412	S	S	S		S	S	S	S	S	S	S	S
ERS356926	11658_7#26	ERR434956	SAMEA2204415	S	R	R		R	S	R	R	S	R	R	R
ERS357029	11658_7#27	ERR434957	SAMEA2204518	S	S	R		R	R	S	I	S	S	S	S
ERS357038	11658_7#28	ERR434958	SAMEA2204527	S	S	S		S	S	S	S	S	S	S	S
ERS357046	11658_7#29	ERR434959	SAMEA2204535	S	S	R		R	S	S	I	S	S	R	S
ERS356774	11658_7#2	ERR434932	SAMEA2204263	S	S	R		S	S	S	I	S	S	S	S
ERS357074	11658_7#30	ERR434960	SAMEA2204563	I	R	R		R	S	R	R	R	R	R	R
ERS357085	11658_7#31	ERR434961	SAMEA2204574	S	S	R		S	S	S	I	S	S	R	R
ERS357101	11658_7#32	ERR434962	SAMEA2204590	S	S	R		S	S	S	S	S	S	S	S
ERS357103	11658_7#33	ERR434963	SAMEA2204592	S	R	R		R	S	R	R	S	R	R	R
ERS357106	11658_7#34	ERR434964	SAMEA2204595	S	S	R		S	S	S	S	S	S	R	S
ERS357107	11658_7#35	ERR434965	SAMEA2204596	I	R	R		S	S	R	R	S	S	R	R
ERS357110	11658_7#36	ERR434966	SAMEA2204599	S	S	S		S	S	S	S	S	S	S	S
ERS357157	11658_7#39	ERR434969	SAMEA2204646	S			S	S	S	S		S			S
ERS356776	11658_7#3	ERR434933	SAMEA2204265	S	S	R		S	S	S	I	S	S	R	S
ERS357203	11658_7#40	ERR434970	SAMEA2204692	S	S	S		S	S	S	S	S	S	S	S
ERS357210	11658_7#41	ERR434971	SAMEA2204699	S			R	S	S	S		S			S
ERS357211	11658_7#42	ERR434972	SAMEA2204700	S			R	S	S	R		S			S
ERS357214	11658_7#43	ERR434973	SAMEA2204703	S			R	S	S	R		S			S
ERS357229	11658_7#44	ERR434974	SAMEA2204718	S			R	R	S	S		S			S
ERS357232	11658_7#45	ERR434975	SAMEA2204721	S			R	R	S	S		S			S
ERS357241	11658_7#46	ERR434976	SAMEA2204730	S	S		S	S	S	S		S			S
ERS357243	11658_7#47	ERR434977	SAMEA2204732	S	S		R	R	R	S		S			S
ERS357246	11658_7#48	ERR434978	SAMEA2204735	S	S		S	S	S	S		S			S
ERS357267	11658_7#49	ERR434979	SAMEA2204756	S	S		S	S	S	S		S			S
ERS356777	11658_7#4	ERR434934	SAMEA2204266	S	S	R		S	S	S	I	S	S	S	S
ERS357289	11658_7#50	ERR434980	SAMEA2204778	S	S		R	R	S	S		S			S
ERS357291	11658_7#51	ERR434981	SAMEA2204780	S	S		R	S	S	S		S			S
ERS357398	11658_7#52	ERR434982	SAMEA2204887	S	S		R	R	S	S		S			S
ERS357409	11658_7#53	ERR434983	SAMEA2204898	R	R		R	S	S	R		S			R
ERS357414	11658_7#54	ERR434984	SAMEA2204903	S	S		S	S	S	S		S			S
ERS357423	11658_7#55	ERR434985	SAMEA2204912	S	S		S	S	R	R		S			S
ERS357435	11658_7#56	ERR434986	SAMEA2204924	S	S		R	S	S	S		S			S
ERS357445	11658_7#57	ERR434987	SAMEA2204934	S	S		R	S	S	S		S			S
ERS357446	11658_7#58	ERR434988	SAMEA2204935	S	S		R	R	R	R		S			S
ERS357465	11658_7#59	ERR434989	SAMEA2204954	R	R		R	R	S	R		S			S
ERS356780	11658_7#5	ERR434935	SAMEA2204269	S	S	S		S	S	S	S	S	S	S	S
ERS357469	11658_7#60	ERR434990	SAMEA2204958	S			S	S	S	S		S			S
ERS357485	11658_7#62	ERR434992	SAMEA2204974	S	S		S	S	S	S		S			S
ERS357489	11658_7#63	ERR434993	SAMEA2204978	S	S		R	R	S	S		S			S
ERS357535	11658_7#64	ERR434994	SAMEA2205024	S	R		R	R	I	R		S			R
ERS357652	11658_7#65	ERR434995	SAMEA2205141	R	R		R	R	S	R		R			R
ERS357655	11658_7#66	ERR434996	SAMEA2205144	R	R		R	R	S	R		R			R
ERS357662	11658_7#67	ERR434997	SAMEA2205151	S	S		R	S	S	S		S			R
ERS357664	11658_7#68	ERR434998	SAMEA2205153	S	S		S	S	S	S		S			S
ERS357666	11658_7#69	ERR434999	SAMEA2205155	S	S		R	R	R	S		S			S
ERS356797	11658_7#6	ERR434936	SAMEA2204286	S	S	R		S	S	S	S	S	S	R	S
ERS357692	11658_7#70	ERR435000	SAMEA2205181	S	S		R	S	S	S		S			S
ERS357824	11658_7#71	ERR435001	SAMEA2205313	S	S		S	S	S	S		R			R
ERS357854	11658_7#72	ERR435002	SAMEA2205343	S	S		S	S	S	S		S			S
ERS357910	11658_7#73	ERR435003	SAMEA2205399	S	S		S	S	S	S		S			S
ERS357938	11658_7#74	ERR435004	SAMEA2205427	S	S		R	R	S	S		S			S
ERS357956	11658_7#75	ERR435005	SAMEA2205445	S	S		R	S	S	S		S			S
ERS357964	11658_7#76	ERR435006	SAMEA2205453	I	S		R	R	R	S		S			S
ERS357973	11658_7#77	ERR435007	SAMEA2205462	S	S		R	S	S	S		S			S
ERS357992	11658_7#78	ERR435008	SAMEA2205481	I	R		R	R	R	R		S			R
ERS357997	11658_7#79	ERR435009	SAMEA2205486	S	S		S	S	S	S		S			S
ERS356800	11658_7#7	ERR434937	SAMEA2204289	R	R	R		S	S	R	R	S	S	R	R
ERS358004	11658_7#80	ERR435010	SAMEA2205493	S	S		R	R	S	S		S			S
ERS358013	11658_7#81	ERR435011	SAMEA2205502	S	S		S	S	S	S		S			S
ERS358024	11658_7#82	ERR435012	SAMEA2205513	S	S		S	S	S	S		S			S
ERS358027	11658_7#83	ERR435013	SAMEA2205516	S	S		R	S	S	S		S			S
ERS358072	11658_7#84	ERR435014	SAMEA2205561	S	S		R	S	S	S		S			S
ERS358080	11658_7#85	ERR435015	SAMEA2205569	R	R		R	R	S	R		R			R
ERS358082	11658_7#86	ERR435016	SAMEA2205571	I	R		R	S	S	R		S			R
ERS358092	11658_7#87	ERR435017	SAMEA2205581	S	S		S	S	S	S		S			S
ERS358094	11658_7#88	ERR435018	SAMEA2205583	S	S		S	S	S	S		S			S
ERS358098	11658_7#89	ERR435019	SAMEA2205587	S	S		R	S	S	S		S			S
ERS356811	11658_7#8	ERR434938	SAMEA2204300	S	S	R		R	S	S	I	R	R	R	R
ERS358104	11658_7#90	ERR435020	SAMEA2205593	S	S		R	R	S	S		S			R
ERS358108	11658_7#91	ERR435021	SAMEA2205597	S	S		S	S	S	S		S			S
ERS358113	11658_7#92	ERR435022	SAMEA2205602	S	S		R	R	S	S		S			S
ERS358115	11658_7#93	ERR435023	SAMEA2205604	R	R		R	R	S	R		S			R
ERS358117	11658_7#94	ERR435024	SAMEA2205606	S	S		S	S	S	S		S			S
ERS358122	11658_7#95	ERR435025	SAMEA2205611	S	S		S	S	S	S		S			S
ERS358128	11658_7#96	ERR435026	SAMEA2205617	S	S		S	S	S	S		S			R
ERS356814	11658_7#9	ERR434939	SAMEA2204303	S	S	S		S	S	S	S	S	S	S	S
ERS356760	11658_8#24	ERR435027	SAMEA2204249	S	S	S		S	S	S	S	S	S	S	S
ERS356778	11658_8#25	ERR435028	SAMEA2204267	S	S	S		S	S	S	I	S	S	S	S
ERS356782	11658_8#26	ERR435029	SAMEA2204271	S	S	R		S	S	S	S	S	S	R	R
ERS356795	11658_8#27	ERR435030	SAMEA2204284	S	S	S		S	S	S	I	S	S	R	R
ERS356809	11658_8#28	ERR435031	SAMEA2204298	S	S	S		S	S	S	S	S	S	S	S
ERS356810	11658_8#29	ERR435032	SAMEA2204299	S	S	S		S	S	S	S	S	S	S	S
ERS356815	11658_8#30	ERR435033	SAMEA2204304	R	R	R		R	S	R	R	R	R	S	R
ERS356816	11658_8#31	ERR435034	SAMEA2204305	S	S	S		S	S	S	S	S	S	S	S
ERS356833	11658_8#32	ERR435035	SAMEA2204322	S	S	R		S	S	S	I	S	S	R	S
ERS356843	11658_8#33	ERR435036	SAMEA2204332	R	R	R		S	S	R	R	S	S	S	S
ERS356844	11658_8#34	ERR435037	SAMEA2204333	S	S	S		S	S	S	S	S	S	S	S
ERS356866	11658_8#35	ERR435038	SAMEA2204355	S	S	R		R	S	S	S	S	S	R	S
ERS356883	11658_8#36	ERR435039	SAMEA2204372	S	S	R		R	S	R	I	S	S	S	S
ERS356890	11658_8#37	ERR435040	SAMEA2204379	S	S	S		S	S	S	S	S	S	S	S
ERS356895	11658_8#38	ERR435041	SAMEA2204384	S	S	R		R	S	S	I	S	S	R	S
ERS356897	11658_8#39	ERR435042	SAMEA2204386	S	S	R		S	S	S	S	S	S	R	R
ERS356913	11658_8#40	ERR435043	SAMEA2204402	S	S	S		S	S	S	S	S	S	S	S
ERS356919	11658_8#41	ERR435044	SAMEA2204408	S	S	S		S	S	S	S	S	S	S	S
ERS356920	11658_8#42	ERR435045	SAMEA2204409	S	S	R		S	S	S	S	S	S	R	S
ERS356928	11658_8#43	ERR435046	SAMEA2204417	S	S	S		S	S	S	S	S	S	S	S
ERS357037	11658_8#44	ERR435047	SAMEA2204526	S	S	S		S	S	S	S	S	S	S	S
ERS357040	11658_8#45	ERR435048	SAMEA2204529	S	S	R		R	R	S	R	S	S	R	S
ERS357045	11658_8#46	ERR435049	SAMEA2204534	S	S	R		R	S	S	S	S	S	S	S
ERS357047	11658_8#47	ERR435050	SAMEA2204536	S	S	R		S	S	S	I	S	S	S	S
ERS357048	11658_8#48	ERR435051	SAMEA2204537	S	S	S		S	S	S	S	S	S	S	S
ERS357049	11658_8#49	ERR435052	SAMEA2204538	S	S	S		S	S	S	I	S	S	S	S
ERS357052	11658_8#50	ERR435053	SAMEA2204541	S	S	R		S	S	S	S	S	S	R	S
ERS357056	11658_8#51	ERR435054	SAMEA2204545	S	S	S		S	S	S	I	S	S	S	S
ERS357070	11658_8#52	ERR435055	SAMEA2204559	S	S	R		R	R	S	I	S	S	S	S
ERS357072	11658_8#53	ERR435056	SAMEA2204561	S	S	R		S	S	S	I	S	S	R	S
ERS357086	11658_8#54	ERR435057	SAMEA2204575	S	S	R		S	S	S	S	R	R	R	S
ERS357088	11658_8#55	ERR435058	SAMEA2204577	R	R	R		R	S	R	R	S	R	R	R
ERS357202	11658_8#56	ERR435059	SAMEA2204691	S	S	R		S	S	S	S	S	S	R	S
ERS357209	11658_8#57	ERR435060	SAMEA2204698	S	S	R		S	S	S	I	S	S	R	I
ERS357235	11658_8#58	ERR435061	SAMEA2204724	S			S	S	S	S		S			S
ERS357251	11658_8#59	ERR435062	SAMEA2204740	S	S		S	S	S	S		S			S
ERS357396	11658_8#60	ERR435063	SAMEA2204885	S	S		R	S	S	S		S			S
ERS357405	11658_8#61	ERR435064	SAMEA2204894	S	S		S	S	S	S		S			S
ERS357427	11658_8#62	ERR435065	SAMEA2204916	S	S		S	S	I	S		S			S
ERS357430	11658_8#63	ERR435066	SAMEA2204919	S	S		R	S	S	S		S			S
ERS357441	11658_8#64	ERR435067	SAMEA2204930	S	S		R	R	S	S		R			R
ERS357444	11658_8#65	ERR435068	SAMEA2204933	S	S		S	S	S	S		S			S
ERS357466	11658_8#66	ERR435069	SAMEA2204955	S	S		R	S	S	S		S			S
ERS357467	11658_8#67	ERR435070	SAMEA2204956	S	S		R	S	S	S		S			S
ERS357468	11658_8#68	ERR435071	SAMEA2204957	S	S		R	S	S	S		S			R
ERS357480	11658_8#69	ERR435072	SAMEA2204969	S	S		R	S	S	S		S			S
ERS357487	11658_8#70	ERR435073	SAMEA2204976	S	S		R	S	S	S		S			S
ERS357491	11658_8#71	ERR435074	SAMEA2204980	S	S		R	S	S	S		S			S
ERS357492	11658_8#72	ERR435075	SAMEA2204981	S	S		S	S	S	S		S			S
ERS357493	11658_8#73	ERR435076	SAMEA2204982	S	S		R	R	S	S		S			S
ERS357495	11658_8#74	ERR435077	SAMEA2204984	S	S		S	S	S	S		S			S
ERS357496	11658_8#75	ERR435078	SAMEA2204985	S	S		R	R	S	S		I			S
ERS357498	11658_8#76	ERR435079	SAMEA2204987	S	S		R	S	S	S		S			S
ERS357504	11658_8#77	ERR435080	SAMEA2204993	S	S		R	S	S	S		S			S
ERS357505	11658_8#78	ERR435081	SAMEA2204994	S	S		R	S	S	S		S			R
ERS357508	11658_8#79	ERR435082	SAMEA2204997	S	S		S	S	S	S		S			I
ERS357514	11658_8#80	ERR435083	SAMEA2205003	S	S		S	S	S	S		S			S
ERS357515	11658_8#81	ERR435084	SAMEA2205004	S	S		R	S	S	S		S			S
ERS357516	11658_8#82	ERR435085	SAMEA2205005	S	S		S	S	S	S		S			S
ERS357520	11658_8#83	ERR435086	SAMEA2205009	S	S		S	S	S	S		S			S
ERS357528	11658_8#84	ERR435087	SAMEA2205017	S	R		R	R	I	R		S			R
ERS357530	11658_8#85	ERR435088	SAMEA2205019	S	S		S	S	S	S		S			R
ERS357532	11658_8#86	ERR435089	SAMEA2205021	S	S		S	S	S	S		S			S
ERS357536	11658_8#87	ERR435090	SAMEA2205025	S	S		S	S	S	S		S			S
ERS357548	11658_8#88	ERR435091	SAMEA2205037	S	S		S	S	S	S		S			S
ERS357549	11658_8#89	ERR435092	SAMEA2205038	S	S		R	R	S	S		S			S
ERS357551	11658_8#90	ERR435093	SAMEA2205040	S	S		S	S	S	S		S			S
ERS357562	11658_8#91	ERR435094	SAMEA2205051	S	S		R	R	S	S		S			S
ERS357571	11658_8#92	ERR435095	SAMEA2205060	S	S		R	R	S	S		R			R
ERS357912	11658_8#93	ERR435096	SAMEA2205401	R	R		R	S	S	R		S			R
ERS357926	11658_8#94	ERR435097	SAMEA2205415	S	S		R	S	S	R		S			I
ERS358020	11658_8#95	ERR435098	SAMEA2205509	S	S		R	S	S	S		S			S
ERS358021	11658_8#96	ERR435099	SAMEA2205510	S	S		R	S	S	S		S			S
ERS357011	11679_4#10	ERR435109	SAMEA2204500	S	S	R		R	S	S	I	S	S	R	S
ERS357021	11679_4#11	ERR435110	SAMEA2204510	S	S	R		S	S	S	S	S	S	R	S
ERS357030	11679_4#12	ERR435111	SAMEA2204519	S	S	S		S	S	S	S	S	S	S	S
ERS357112	11679_4#13	ERR435112	SAMEA2204601	S	S	R		S	S	S	I	S	S	R	S
ERS357119	11679_4#14	ERR435113	SAMEA2204608	S	S	S		S	S	S	S	S	S	S	S
ERS357121	11679_4#15	ERR435114	SAMEA2204610	S	S	S		S	S	S	S	S	S	S	S
ERS357138	11679_4#16	ERR435115	SAMEA2204627	S	S	R		S	S	S	S	S	S	S	S
ERS357179	11679_4#17	ERR435116	SAMEA2204668	S			S	S	S	S		S			S
ERS357181	11679_4#18	ERR435117	SAMEA2204670	S			S	S	S	S		S			S
ERS357182	11679_4#19	ERR435118	SAMEA2204671	S			R	S	S	S		S			S
ERS356793	11679_4#1	ERR435100	SAMEA2204282	I	R	R		R	S	R	R	S	S	R	R
ERS357189	11679_4#20	ERR435119	SAMEA2204678	S			R	R	I	R		S			R
ERS357193	11679_4#21	ERR435120	SAMEA2204682	S			R	R	S	S		S			S
ERS357263	11679_4#22	ERR435121	SAMEA2204752	S	S		R	R	S	S		S			S
ERS357271	11679_4#23	ERR435122	SAMEA2204760	S	S		R	R	R	S		S			R
ERS357286	11679_4#24	ERR435123	SAMEA2204775	S	S		S	S	S	S		S			S
ERS357299	11679_4#25	ERR435124	SAMEA2204788	S	S		R	R	S	S		S			S
ERS357342	11679_4#26	ERR435125	SAMEA2204831	S	S		S	S	S	S		S			S
ERS357362	11679_4#27	ERR435126	SAMEA2204851	S	S		R	R	S	S		S			R
ERS357392	11679_4#28	ERR435127	SAMEA2204881	S	S		R	S	S	S		S			S
ERS357486	11679_4#29	ERR435128	SAMEA2204975	S	S		R	R	S	S		S			S
ERS356930	11679_4#2	ERR435101	SAMEA2204419	S	S	S		S	S	S	S	S	S	S	S
ERS357506	11679_4#30	ERR435129	SAMEA2204995	S	S		S	S	S	S		S			S
ERS357555	11679_4#31	ERR435130	SAMEA2205044	I	S		R	R	R	S		S			S
ERS357579	11679_4#32	ERR435131	SAMEA2205068	S	S		R	S	S	S		R			R
ERS357592	11679_4#33	ERR435132	SAMEA2205081	S	S		R	S	S	S		S			S
ERS357595	11679_4#34	ERR435133	SAMEA2205084	S	S		R	R	S	S		S			R
ERS357601	11679_4#35	ERR435134	SAMEA2205090	S	S		R	S	S	S		S			R
ERS357610	11679_4#36	ERR435135	SAMEA2205099	S	S		R	R	S	S		S			S
ERS357618	11679_4#37	ERR435136	SAMEA2205107	S	S		S	S	S	S		S			S
ERS357635	11679_4#38	ERR435137	SAMEA2205124	I	R		R	S	S	R		S			S
ERS357646	11679_4#39	ERR435138	SAMEA2205135	S	S		R	R	S	R		R			R
ERS356939	11679_4#3	ERR435102	SAMEA2204428	S	S	S		S	S	S	S	S	S	S	S
ERS357648	11679_4#40	ERR435139	SAMEA2205137	S	S		R	R	S	S		I			R
ERS357649	11679_4#41	ERR435140	SAMEA2205138	S	S		R	R	S	S		S			S
ERS357650	11679_4#42	ERR435141	SAMEA2205139	S	S		S	S	S	S		S			S
ERS357657	11679_4#43	ERR435142	SAMEA2205146	S	S		R	S	S	S		S			S
ERS357669	11679_4#44	ERR435143	SAMEA2205158	S	S		R	R	S	S		S			S
ERS357676	11679_4#45	ERR435144	SAMEA2205165	S	S		S	S	S	S		S			S
ERS357684	11679_4#46	ERR435145	SAMEA2205173	S	S		R	R	R	S		R			S
ERS357687	11679_4#47	ERR435146	SAMEA2205176	S	S		S	S	S	S		S			S
ERS357690	11679_4#48	ERR435147	SAMEA2205179	S	S		R	S	S	S		S			S
ERS357701	11679_4#49	ERR435148	SAMEA2205190	S	S		S	S	S	S		S			S
ERS356958	11679_4#4	ERR435103	SAMEA2204447	S	S	R		S	S	S	I	S	S	S	R
ERS357716	11679_4#50	ERR435149	SAMEA2205205	S	S		R	S	S	R		S			R
ERS357740	11679_4#52	ERR435151	SAMEA2205229	R	R		R	R	I	R		S			R
ERS357754	11679_4#53	ERR435152	SAMEA2205243	S	S		R	R	S	R		S			R
ERS357756	11679_4#54	ERR435153	SAMEA2205245	R	R		R	R	S	R		R			R
ERS357767	11679_4#55	ERR435154	SAMEA2205256	S	S		S	S	S	S		S			S
ERS357772	11679_4#56	ERR435155	SAMEA2205261	R	R		R	R	I	R		S			R
ERS357808	11679_4#57	ERR435156	SAMEA2205297	S	S		R	R	S	R		S			S
ERS357827	11679_4#58	ERR435157	SAMEA2205316	S	S		R	R	R	S		S			S
ERS357835	11679_4#59	ERR435158	SAMEA2205324	S	S		S	S	S	S		S			S
ERS356963	11679_4#5	ERR435104	SAMEA2204452	S	S	R		S	S	S	I	S	S	R	R
ERS357836	11679_4#60	ERR435159	SAMEA2205325	S	S		R	S	S	S		S			S
ERS357837	11679_4#61	ERR435160	SAMEA2205326	R	R		R	R	I	R		R			R
ERS357838	11679_4#62	ERR435161	SAMEA2205327	S	S		S	S	S	S		S			S
ERS357860	11679_4#63	ERR435162	SAMEA2205349	S	S		S	S	S	S		S			S
ERS357875	11679_4#64	ERR435163	SAMEA2205364	S	S		R	R	S	S		S			R
ERS357887	11679_4#66	ERR435165	SAMEA2205376	S	S		R	R	S	S		S			R
ERS357893	11679_4#67	ERR435166	SAMEA2205382	S	S		R	S	S	S		S			S
ERS357923	11679_4#68	ERR435167	SAMEA2205412	S	S		R	R	S	S		S			S
ERS357924	11679_4#69	ERR435168	SAMEA2205413	S	S		S	S	S	S		S			S
ERS356973	11679_4#6	ERR435105	SAMEA2204462	S	S	R		S	S	S	S	S	S	S	S
ERS357942	11679_4#70	ERR435169	SAMEA2205431	S	S		S	S	S	S		S			S
ERS357944	11679_4#71	ERR435170	SAMEA2205433	S	S		R	R	S	S		S			S
ERS357967	11679_4#72	ERR435171	SAMEA2205456	S	S		R	S	S	R		S			S
ERS357985	11679_4#73	ERR435172	SAMEA2205474	S	S		R	R	R	S		S			S
ERS358008	11679_4#74	ERR435173	SAMEA2205497	S	S		R	R	S	S		S			S
ERS358023	11679_4#75	ERR435174	SAMEA2205512	S	S		R	R	S	S		S			S
ERS358031	11679_4#76	ERR435175	SAMEA2205520	S	S		R	S	S	S		S			S
ERS358037	11679_4#77	ERR435176	SAMEA2205526	S	S		R	R	R	S		S			S
ERS358041	11679_4#78	ERR435177	SAMEA2205530	S	S		S	S	S	S		S			S
ERS358075	11679_4#79	ERR435178	SAMEA2205564	S	S		R	S	S	S		S			S
ERS356977	11679_4#7	ERR435106	SAMEA2204466	S	S	S		S	S	S	S	S	S	S	S
ERS358078	11679_4#80	ERR435179	SAMEA2205567	S	S		S	S	S	S		S			S
ERS358110	11679_4#81	ERR435180	SAMEA2205599	S	S		R	S	S	S		S			S
ERS358114	11679_4#82	ERR435181	SAMEA2205603	S	S		S	S	S	S		S			S
ERS358121	11679_4#83	ERR435182	SAMEA2205610	S	S		R	S	S	S		S			S
ERS358126	11679_4#84	ERR435183	SAMEA2205615	S	S		S	S	S	S		S			S
ERS358135	11679_4#85	ERR435184	SAMEA2205624	S	S		R	S	S	S		S			S
ERS358158	11679_4#86	ERR435185	SAMEA2205647	S	S		S	S	S	S		S			S
ERS358163	11679_4#87	ERR435186	SAMEA2205652	S	S		R	S	S	S		S			S
ERS358175	11679_4#88	ERR435187	SAMEA2205664	S	S		S	S	S	S		S			S
ERS358196	11679_4#89	ERR435188	SAMEA2205685	R	R		R	R	S	R		S			R
ERS356998	11679_4#8	ERR435107	SAMEA2204487	R	R	R		R	R	R	R	S	R	R	R
ERS358199	11679_4#90	ERR435189	SAMEA2205688	S	S		R	S	S	S		S			S
ERS358204	11679_4#91	ERR435190	SAMEA2205693	S	S		R	S	I	R		R			R
ERS358206	11679_4#92	ERR435191	SAMEA2205695	R	R		R	R	S	R		R			R
ERS358211	11679_4#93	ERR435192	SAMEA2205700	S			S	S	S	S		S			S
ERS358236	11679_4#94	ERR435193	SAMEA2205725	S	S		R	R	S	S		S			S
ERS358245	11679_4#95	ERR435194	SAMEA2205734	R	R		R	R	S	R		R			R
ERS358261	11679_4#96	ERR435195	SAMEA2205750	S	S		R	S	S	S		S			S
ERS357001	11679_4#9	ERR435108	SAMEA2204490	S	S	R		S	S	S	I	S	S	S	S
ERS357132	11679_5#10	ERR435205	SAMEA2204621	S	S	S		S	S	S	I	S	S	S	S
ERS357139	11679_5#11	ERR435206	SAMEA2204628	S	S	R		S	S	S	I	S	S	S	S
ERS357140	11679_5#12	ERR435207	SAMEA2204629	S	S	R		R	R	S	I	S	S	R	S
ERS357146	11679_5#13	ERR435208	SAMEA2204635	S	S	R		S	S	S	I	S	S	S	S
ERS357159	11679_5#14	ERR435209	SAMEA2204648	S			R	R	S	S		S			S
ERS357197	11679_5#15	ERR435210	SAMEA2204686	S			S	S	S	S		R			R
ERS357198	11679_5#16	ERR435211	SAMEA2204687	S			R	S	S	R		S			S
ERS357270	11679_5#17	ERR435212	SAMEA2204759	S	S		R	R	R	R		S			S
ERS357297	11679_5#18	ERR435213	SAMEA2204786	S	S		R	R	S	S		S			S
ERS357310	11679_5#19	ERR435214	SAMEA2204799	S	S		R	S	S	S		S			S
ERS356837	11679_5#1	ERR435196	SAMEA2204326	S	S	R		S	S	S	S	S	S	S	S
ERS357313	11679_5#20	ERR435215	SAMEA2204802	S	S		S	S	S	S		S			S
ERS357316	11679_5#21	ERR435216	SAMEA2204805	R	R		R	R	S	R		I			S
ERS357323	11679_5#22	ERR435217	SAMEA2204812	S	S		R	S	S	S		S			S
ERS357324	11679_5#23	ERR435218	SAMEA2204813	S	S		R	S	S	S		S			S
ERS357350	11679_5#24	ERR435219	SAMEA2204839	S	S		S	S	S	S		S			S
ERS357367	11679_5#25	ERR435220	SAMEA2204856	S	S		S	S	S	S		S			S
ERS357371	11679_5#26	ERR435221	SAMEA2204860	S	S		S	S	S	S		S			S
ERS357373	11679_5#27	ERR435222	SAMEA2204862	S	S		R	S	S	S		S			S
ERS357406	11679_5#28	ERR435223	SAMEA2204895	S	S		R	S	S	S		S			S
ERS357458	11679_5#29	ERR435224	SAMEA2204947	S	S		S	S	S	S		S			S
ERS356945	11679_5#2	ERR435197	SAMEA2204434	S	S	R		R	S	R	I	S	S	R	R
ERS357464	11679_5#30	ERR435225	SAMEA2204953	S	S		S	S	S	S		S			S
ERS357577	11679_5#31	ERR435226	SAMEA2205066	S	S		R	R	S	R		S			S
ERS357583	11679_5#32	ERR435227	SAMEA2205072	S	S		S	S	S	S		S			S
ERS357599	11679_5#33	ERR435228	SAMEA2205088	S	S		R	S	S	S		S			R
ERS357605	11679_5#34	ERR435229	SAMEA2205094	S	S		S	S	S	S		S			S
ERS357613	11679_5#35	ERR435230	SAMEA2205102	I	S		R	R	I	R		S			R
ERS357658	11679_5#36	ERR435231	SAMEA2205147	R	R		R	R	S	R		R			R
ERS357672	11679_5#37	ERR435232	SAMEA2205161	S	S		R	S	S	S		S			S
ERS357680	11679_5#38	ERR435233	SAMEA2205169	S	S		S	S	S	S		S			S
ERS357694	11679_5#39	ERR435234	SAMEA2205183	S	S		S	S	S	S		S			S
ERS356964	11679_5#3	ERR435198	SAMEA2204453	S	S	S		S	S	S	S	S	S	S	S
ERS357703	11679_5#40	ERR435235	SAMEA2205192	S	S		S	S	S	S		S			S
ERS357705	11679_5#41	ERR435236	SAMEA2205194	S	S		S	S	S	S		S			S
ERS357712	11679_5#42	ERR435237	SAMEA2205201	R	R		R	R	I	R		R			R
ERS357715	11679_5#43	ERR435238	SAMEA2205204	S	S		R	S	S	S		S			S
ERS357720	11679_5#44	ERR435239	SAMEA2205209	S	R		R	R	S	R		S			R
ERS357751	11679_5#45	ERR435240	SAMEA2205240	S	S		S	S	S	S		S			S
ERS357760	11679_5#46	ERR435241	SAMEA2205249	S	S		S	S	S	R		S			S
ERS357765	11679_5#47	ERR435242	SAMEA2205254	S	S		S	S	S	S		S			S
ERS357773	11679_5#48	ERR435243	SAMEA2205262	S	S		R	S	S	S		S			S
ERS357792	11679_5#49	ERR435244	SAMEA2205281	S	S		R	R	S	S		S			S
ERS356988	11679_5#4	ERR435199	SAMEA2204477	S	S	R		S	S	S	S	R	R	R	R
ERS357799	11679_5#50	ERR435245	SAMEA2205288	S	S		R	R	R	S		S			S
ERS357816	11679_5#51	ERR435246	SAMEA2205305	S	S		R	R	S	S		S			S
ERS357818	11679_5#52	ERR435247	SAMEA2205307	S	S		R	R	S	S		S			S
ERS357820	11679_5#53	ERR435248	SAMEA2205309	S	S		R	S	S	S		S			S
ERS357821	11679_5#54	ERR435249	SAMEA2205310	S	S		R	S	S	S		S			S
ERS357823	11679_5#55	ERR435250	SAMEA2205312	S	S		R	S	S	S		S			S
ERS357834	11679_5#56	ERR435251	SAMEA2205323	S	S		S	S	S	S		S			S
ERS357853	11679_5#57	ERR435252	SAMEA2205342	S	S		R	S	S	S		S			S
ERS357866	11679_5#58	ERR435253	SAMEA2205355	S	S		R	S	S	S		S			S
ERS357876	11679_5#59	ERR435254	SAMEA2205365	S	S		R	S	S	S		S			S
ERS357000	11679_5#5	ERR435200	SAMEA2204489	S	S	R		R	S	S	I	S	S	S	S
ERS357895	11679_5#60	ERR435255	SAMEA2205384	S	S		S	S	S	S		S			S
ERS357900	11679_5#61	ERR435256	SAMEA2205389	S	S		R	S	S	S		S			S
ERS357901	11679_5#62	ERR435257	SAMEA2205390	S	S		S	S	S	S		S			S
ERS357905	11679_5#63	ERR435258	SAMEA2205394	S	S		R	S	S	S		S			S
ERS357931	11679_5#64	ERR435259	SAMEA2205420	S	S		S	S	S	S		S			S
ERS357943	11679_5#65	ERR435260	SAMEA2205432	S	S		R	S	S	S		S			S
ERS357966	11679_5#66	ERR435261	SAMEA2205455	S	S		R	R	S	S		S			S
ERS357970	11679_5#67	ERR435262	SAMEA2205459	S	S		R	S	S	S		S			S
ERS357986	11679_5#68	ERR435263	SAMEA2205475	R	R		R	R	S	R		R			R
ERS357998	11679_5#69	ERR435264	SAMEA2205487	S	S		S	R	S	S		S			S
ERS357091	11679_5#6	ERR435201	SAMEA2204580	S	S	R		R	S	S	I	S	S	R	S
ERS358006	11679_5#70	ERR435265	SAMEA2205495	S	S		S	S	S	S		S			S
ERS358014	11679_5#71	ERR435266	SAMEA2205503	S	S		R	S	S	S		S			S
ERS358015	11679_5#72	ERR435267	SAMEA2205504	S	S		R	S	S	S		S			S
ERS358038	11679_5#73	ERR435268	SAMEA2205527	S	S		R	S	S	S		S			S
ERS358040	11679_5#74	ERR435269	SAMEA2205529	S	S		S	S	S	S		S			S
ERS358047	11679_5#75	ERR435270	SAMEA2205536	S	S		R	S	S	S		S			S
ERS358070	11679_5#76	ERR435271	SAMEA2205559	S	S		R	S	S	S		S			R
ERS358087	11679_5#77	ERR435272	SAMEA2205576	S	S		R	R	S	S		S			S
ERS358119	11679_5#78	ERR435273	SAMEA2205608	S	S		R	S	S	S		S			S
ERS358125	11679_5#79	ERR435274	SAMEA2205614	S	S		R	S	S	S		S			S
ERS357111	11679_5#7	ERR435202	SAMEA2204600	S	S	S		S	S	S	S	S	S	S	S
ERS358139	11679_5#80	ERR435275	SAMEA2205628	S	S		R	R	S	S		S			S
ERS358143	11679_5#81	ERR435276	SAMEA2205632	S	S		S	S	S	S		S			S
ERS358149	11679_5#82	ERR435277	SAMEA2205638	S	S		S	S	S	S		S			S
ERS358155	11679_5#83	ERR435278	SAMEA2205644	S	S		R	S	S	S		S			S
ERS358192	11679_5#84	ERR435279	SAMEA2205681	S	S		R	S	S	S		S			S
ERS358193	11679_5#85	ERR435280	SAMEA2205682	S	S		S	S	S	S		S			S
ERS358198	11679_5#86	ERR435281	SAMEA2205687	S	S		R	S	S	S		S			S
ERS358203	11679_5#87	ERR435282	SAMEA2205692	S	S		S	S	R	S		S			S
ERS358209	11679_5#88	ERR435283	SAMEA2205698	S	S		S	S	S	S		S			S
ERS358226	11679_5#89	ERR435284	SAMEA2205715	S	S		R	S	S	S		S			S
ERS357116	11679_5#8	ERR435203	SAMEA2204605	S	S	S		S	S	S	I	S	S	S	S
ERS358227	11679_5#90	ERR435285	SAMEA2205716	S	S		S	S	S	S		S			S
ERS358232	11679_5#91	ERR435286	SAMEA2205721	S	S		R	S	S	S		S			S
ERS358234	11679_5#92	ERR435287	SAMEA2205723	S	S		R	R	S	S		S			R
ERS358239	11679_5#93	ERR435288	SAMEA2205728	S	S		S	S	S	R		S			S
ERS358241	11679_5#94	ERR435289	SAMEA2205730	R	R		R	R	S	R		R			R
ERS358248	11679_5#95	ERR435290	SAMEA2205737	S	S		R	S	S	S		S			S
ERS358263	11679_5#96	ERR435291	SAMEA2205752	S	S		R	S	S	S		S			S
ERS357124	11679_5#9	ERR435204	SAMEA2204613	S	S	S		S	S	S	S	S	S	S	S
ERS357012	11679_6#10	ERR435301	SAMEA2204501	S	S	R		S	S	S	I	S	S	R	S
ERS357014	11679_6#11	ERR435302	SAMEA2204503	S	R	R		S	S	R	R	S	S	S	S
ERS357032	11679_6#12	ERR435303	SAMEA2204521	S	S	R		R	S	S	I	S	S	R	S
ERS357059	11679_6#13	ERR435304	SAMEA2204548	S	S	S		S	S	S	I	S	S	S	S
ERS357114	11679_6#14	ERR435305	SAMEA2204603	S	S	R		S	S	S	S	R	R	R	R
ERS357122	11679_6#15	ERR435306	SAMEA2204611	S	S	R		R	S	S	R	S	S	R	S
ERS357158	11679_6#18	ERR435309	SAMEA2204647	S			S	S	S	S		S			S
ERS357163	11679_6#19	ERR435310	SAMEA2204652	S			S	S	S	S		S			S
ERS356901	11679_6#1	ERR435292	SAMEA2204390	S	S	R		R	R	S	I	S	S	R	S
ERS357178	11679_6#20	ERR435311	SAMEA2204667	S			S	S	S	S		S			S
ERS357183	11679_6#21	ERR435312	SAMEA2204672	S			S	S	S	R		R			R
ERS357278	11679_6#22	ERR435313	SAMEA2204767	S	S		R	S	S	S		S			S
ERS357287	11679_6#23	ERR435314	SAMEA2204776	S	S		R	S	S	S		S			S
ERS357302	11679_6#24	ERR435315	SAMEA2204791	S	S		R	S	S	S		S			S
ERS357303	11679_6#25	ERR435316	SAMEA2204792	S	S		R	S	S	S		S			S
ERS357309	11679_6#26	ERR435317	SAMEA2204798	S	S		S	S	S	S		S			S
ERS357335	11679_6#27	ERR435318	SAMEA2204824	S	S		R	S	S	S		S			S
ERS357343	11679_6#28	ERR435319	SAMEA2204832	S	S		R	R	S	S		S			S
ERS357348	11679_6#29	ERR435320	SAMEA2204837	S	S		S	S	S	S		S			S
ERS356943	11679_6#2	ERR435293	SAMEA2204432	S	S	S		S	S	S	I	S	S	S	S
ERS357358	11679_6#30	ERR435321	SAMEA2204847	S	S		R	S	S	S		S			S
ERS357359	11679_6#31	ERR435322	SAMEA2204848	S	S		R	S	S	S		S			S
ERS357366	11679_6#32	ERR435323	SAMEA2204855	S	S		S	S	S	S		S			S
ERS357368	11679_6#33	ERR435324	SAMEA2204857	S	S		R	R	S	S		S			S
ERS357374	11679_6#34	ERR435325	SAMEA2204863	S	S		R	S	S	S		S			S
ERS357382	11679_6#35	ERR435326	SAMEA2204871	S	S		S	S	S	S		S			S
ERS357420	11679_6#36	ERR435327	SAMEA2204909	S	S		R	R	S	S		S			S
ERS357434	11679_6#37	ERR435328	SAMEA2204923	S	S		R	R	I	S		S			S
ERS357476	11679_6#38	ERR435329	SAMEA2204965	S	S		R	S	I	S		S			S
ERS357574	11679_6#39	ERR435330	SAMEA2205063	S	S		S	S	S	S		S			S
ERS356944	11679_6#3	ERR435294	SAMEA2204433	S	S	S		S	S	S	S	S	S	S	S
ERS357582	11679_6#40	ERR435331	SAMEA2205071	S	S		R	S	S	S		S			S
ERS357593	11679_6#41	ERR435332	SAMEA2205082	S	S		S	S	S	S		S			S
ERS357597	11679_6#42	ERR435333	SAMEA2205086	S	S		S	S	S	S		S			S
ERS357608	11679_6#43	ERR435334	SAMEA2205097	S	S		S	S	S	S		S			S
ERS357615	11679_6#44	ERR435335	SAMEA2205104	S	S		R	S	S	S		S			S
ERS357626	11679_6#45	ERR435336	SAMEA2205115	S	S		R	S	S	S		S			S
ERS357628	11679_6#46	ERR435337	SAMEA2205117	S	S		R	S	S	R		S			R
ERS357630	11679_6#47	ERR435338	SAMEA2205119	S	S		R	S	S	R		S			R
ERS357643	11679_6#48	ERR435339	SAMEA2205132	S	S		R	S	S	S		S			S
ERS357670	11679_6#49	ERR435340	SAMEA2205159	S	S		R	S	S	S		S			S
ERS356951	11679_6#4	ERR435295	SAMEA2204440	S	S	S		S	S	S	S	S	S	R	R
ERS357698	11679_6#50	ERR435341	SAMEA2205187	S	S		S	S	S	S		I			R
ERS357732	11679_6#51	ERR435342	SAMEA2205221	S	S		R	S	S	S		R			S
ERS357733	11679_6#52	ERR435343	SAMEA2205222	S	S		R	R	S	R		S			S
ERS357752	11679_6#53	ERR435344	SAMEA2205241	S	S		R	R	S	S		S			S
ERS357758	11679_6#54	ERR435345	SAMEA2205247	S	S		S	S	S	S		S			S
ERS357761	11679_6#55	ERR435346	SAMEA2205250	S	S		R	R	S	S		S			S
ERS357769	11679_6#56	ERR435347	SAMEA2205258	S	S		R	R	I	S		S			S
ERS357776	11679_6#57	ERR435348	SAMEA2205265	S	S		S	S	S	S		S			S
ERS357782	11679_6#58	ERR435349	SAMEA2205271	S	S		S	S	S	S		S			S
ERS357795	11679_6#59	ERR435350	SAMEA2205284	R	R		R	R	R	R		S			R
ERS356955	11679_6#5	ERR435296	SAMEA2204444	S	S	R		R	S	R	R	S	S	S	S
ERS357810	11679_6#60	ERR435351	SAMEA2205299	S	S		R	S	S	S		I			S
ERS357833	11679_6#61	ERR435352	SAMEA2205322	S	S		S	S	S	S		S			S
ERS357842	11679_6#62	ERR435353	SAMEA2205331	S	S		R	S	S	S		S			S
ERS357844	11679_6#63	ERR435354	SAMEA2205333	S	S		R	S	S	S		S			S
ERS357859	11679_6#64	ERR435355	SAMEA2205348	S	S		R	S	S	S		S			S
ERS357864	11679_6#65	ERR435356	SAMEA2205353	S	S		S	S	S	S		S			S
ERS357865	11679_6#66	ERR435357	SAMEA2205354	S	S		S	S	S	S		S			S
ERS357868	11679_6#67	ERR435358	SAMEA2205357	S	S		R	R	I	R		S			S
ERS357873	11679_6#68	ERR435359	SAMEA2205362	S	S		R	R	S	S		S			S
ERS357898	11679_6#69	ERR435360	SAMEA2205387	S	S		S	S	S	S		S			S
ERS357919	11679_6#70	ERR435361	SAMEA2205408	S	S		R	S	S	S		S			S
ERS357952	11679_6#71	ERR435362	SAMEA2205441	S	S		S	S	S	S		S			S
ERS357954	11679_6#72	ERR435363	SAMEA2205443	R	R		R	R	S	R		S			S
ERS357982	11679_6#73	ERR435364	SAMEA2205471	S	S		R	S	S	S		S			S
ERS358022	11679_6#74	ERR435365	SAMEA2205511	S	S		R	S	S	S		S			S
ERS358045	11679_6#75	ERR435366	SAMEA2205534	S	S		R	S	S	S		S			S
ERS358050	11679_6#76	ERR435367	SAMEA2205539	S	S		S	S	S	S		S			S
ERS358056	11679_6#77	ERR435368	SAMEA2205545	S	S		R	S	S	S		S			S
ERS358059	11679_6#78	ERR435369	SAMEA2205548	S	S		R	R	S	S		S			S
ERS358093	11679_6#79	ERR435370	SAMEA2205582	S	S		R	S	S	S		S			S
ERS357003	11679_6#7	ERR435298	SAMEA2204492	S	S	R		R	S	S	I	R	R	R	I
ERS358099	11679_6#80	ERR435371	SAMEA2205588	S	S		S	S	S	S		S			S
ERS358112	11679_6#81	ERR435372	SAMEA2205601	S	S		R	S	S	S		S			S
ERS358130	11679_6#82	ERR435373	SAMEA2205619	S	S		S	S	S	S		S			S
ERS358145	11679_6#83	ERR435374	SAMEA2205634	S	R		R	R	R	R		S			R
ERS358152	11679_6#84	ERR435375	SAMEA2205641	S	S		R	R	I	S		S			S
ERS358157	11679_6#85	ERR435376	SAMEA2205646	S	S		R	R	S	S		S			S
ERS358161	11679_6#86	ERR435377	SAMEA2205650	S	S		R	S	S	S		S			S
ERS358170	11679_6#87	ERR435378	SAMEA2205659	S	S		R	R	S	S		S			S
ERS358180	11679_6#88	ERR435379	SAMEA2205669	S	S		R	R	S	S		S			S
ERS358188	11679_6#89	ERR435380	SAMEA2205677	S	S		R	R	S	S		S			S
ERS357005	11679_6#8	ERR435299	SAMEA2204494	S	S	R		R	S	S	S	I	I	R	S
ERS358200	11679_6#90	ERR435381	SAMEA2205689	S	S	R		S	S	S	S	S	S	R	S
ERS358202	11679_6#91	ERR435382	SAMEA2205691	S	S		S	S	S	S		S			S
ERS358215	11679_6#92	ERR435383	SAMEA2205704	R	R		R	R	R	R		R			R
ERS358230	11679_6#93	ERR435384	SAMEA2205719	I	R		R	R	I	R		I			R
ERS358240	11679_6#94	ERR435385	SAMEA2205729	R	R		R	R	S	R		R			R
ERS358257	11679_6#95	ERR435386	SAMEA2205746	S	R		R	R	S	R		S			R
ERS358268	11679_6#96	ERR435387	SAMEA2205757	S	S		S	S	S	S		S			S
ERS357006	11679_6#9	ERR435300	SAMEA2204495	S	S	R		S	S	S	I	S	S	R	S
ERS357115	11679_7#10	ERR435397	SAMEA2204604	S	S	S		S	S	S	I	S	S	S	S
ERS357131	11679_7#11	ERR435398	SAMEA2204620	S	S	R		R	S	S	S	S	S	S	S
ERS357134	11679_7#12	ERR435399	SAMEA2204623	S	S	S		S	S	S	I	S	S	R	S
ERS357145	11679_7#13	ERR435400	SAMEA2204634	S	S	R		S	S	S	S	S	S	S	S
ERS357164	11679_7#14	ERR435401	SAMEA2204653	S			R	S	S	S		S			S
ERS357170	11679_7#15	ERR435402	SAMEA2204659	S			R	S	S	S		S			S
ERS357173	11679_7#16	ERR435403	SAMEA2204662	S			S	S	S	S		S			S
ERS357180	11679_7#17	ERR435404	SAMEA2204669	S			S	S	S	S		S			S
ERS357190	11679_7#18	ERR435405	SAMEA2204679	S			R	S	S	S		S			S
ERS357196	11679_7#19	ERR435406	SAMEA2204685	S			R	S	S	S		S			S
ERS356932	11679_7#1	ERR435388	SAMEA2204421	S	S	S		S	S	S	S	S	S	S	S
ERS357208	11679_7#20	ERR435407	SAMEA2204697	S	S	S		S	S	S	I	S	S	R	R
ERS357305	11679_7#21	ERR435408	SAMEA2204794	S	S		R	R	S	S		S			S
ERS357315	11679_7#22	ERR435409	SAMEA2204804	S	S		R	R	S	S		S			S
ERS357328	11679_7#23	ERR435410	SAMEA2204817	S	S		S	S	S	S		S			S
ERS357329	11679_7#24	ERR435411	SAMEA2204818	S	S		R	S	S	S		R			R
ERS357351	11679_7#26	ERR435413	SAMEA2204840	S	S		R	R	S	S		S			S
ERS357378	11679_7#27	ERR435414	SAMEA2204867	S	S		S	S	S	R		S			S
ERS357517	11679_7#28	ERR435415	SAMEA2205006	S	S		S	S	S	S		S			S
ERS357594	11679_7#29	ERR435416	SAMEA2205083	S	S		S	S	S	S		S			S
ERS356960	11679_7#2	ERR435389	SAMEA2204449	S	S	S		S	S	S	S	S	S	S	S
ERS357602	11679_7#30	ERR435417	SAMEA2205091	S	S		S	S	S	S		S			S
ERS357603	11679_7#31	ERR435418	SAMEA2205092	S	S		S	S	S	R		S			S
ERS357604	11679_7#32	ERR435419	SAMEA2205093	S	S		R	S	S	S		S			S
ERS357617	11679_7#34	ERR435421	SAMEA2205106	S	S		S	S	S	S		S			S
ERS357637	11679_7#35	ERR435422	SAMEA2205126	S	S		R	R	S	S		S			S
ERS357641	11679_7#36	ERR435423	SAMEA2205130	S	S		S	S	S	S		S			S
ERS357668	11679_7#37	ERR435424	SAMEA2205157	S	S		R	S	S	S		S			S
ERS357696	11679_7#38	ERR435425	SAMEA2205185	S	S		S	S	S	S		S			S
ERS357709	11679_7#39	ERR435426	SAMEA2205198	S	S		S	S	S	S		S			S
ERS357717	11679_7#40	ERR435427	SAMEA2205206	S	S		S	S	S	S		S			S
ERS357730	11679_7#41	ERR435428	SAMEA2205219	S	S		R	R	S	R		S			R
ERS357743	11679_7#42	ERR435429	SAMEA2205232	S	S		R	R	S	R		S			R
ERS357746	11679_7#43	ERR435430	SAMEA2205235	S	S		R	R	S	S		S			S
ERS357747	11679_7#44	ERR435431	SAMEA2205236	R	R		R	R	I	R		R			R
ERS357759	11679_7#45	ERR435432	SAMEA2205248	S	S		R	S	S	S		S			S
ERS357789	11679_7#46	ERR435433	SAMEA2205278	S	S		R	R	S	S		S			S
ERS357803	11679_7#47	ERR435434	SAMEA2205292	S	S		R	R	S	S		R			S
ERS357804	11679_7#48	ERR435435	SAMEA2205293	S	S		S	S	S	S		S			S
ERS357806	11679_7#49	ERR435436	SAMEA2205295	S	S		R	S	S	S		R			R
ERS356979	11679_7#4	ERR435391	SAMEA2204468	S	S	R		R	S	R	R	S	S	S	S
ERS357815	11679_7#50	ERR435437	SAMEA2205304	S	S		R	S	S	S		S			S
ERS357819	11679_7#51	ERR435438	SAMEA2205308	S	S		R	S	S	S		S			S
ERS357826	11679_7#52	ERR435439	SAMEA2205315	S	S		S	S	S	S		S			S
ERS357843	11679_7#53	ERR435440	SAMEA2205332	S	S		R	S	S	R		S			R
ERS357852	11679_7#54	ERR435441	SAMEA2205341	R	R		R	R	S	R		S			R
ERS357862	11679_7#55	ERR435442	SAMEA2205351	S	S		S	S	S	S		S			S
ERS357869	11679_7#56	ERR435443	SAMEA2205358	S	S		R	R	S	S		S			S
ERS357872	11679_7#57	ERR435444	SAMEA2205361	S	S		R	S	S	S		S			S
ERS357884	11679_7#58	ERR435445	SAMEA2205373	S	S		R	S	S	S		S			R
ERS357891	11679_7#59	ERR435446	SAMEA2205380	S	S		S	S	S	S		S			S
ERS356985	11679_7#5	ERR435392	SAMEA2204474	I	R	R		R	S	R	R	S	R	R	R
ERS357906	11679_7#60	ERR435447	SAMEA2205395	S	S		S	S	S	S		S			S
ERS357915	11679_7#61	ERR435448	SAMEA2205404	S	S		R	R	R	R		S			S
ERS357922	11679_7#62	ERR435449	SAMEA2205411	S	S		R	R	S	S		S			S
ERS357930	11679_7#63	ERR435450	SAMEA2205419	R	S		R	R	R	R		S			S
ERS357935	11679_7#64	ERR435451	SAMEA2205424	S	S		S	S	S	S		S			S
ERS357949	11679_7#65	ERR435452	SAMEA2205438	S	S		S	S	S	S		S			S
ERS357950	11679_7#66	ERR435453	SAMEA2205439	S	S		R	R	S	S		S			S
ERS357959	11679_7#67	ERR435454	SAMEA2205448	S	S		S	S	S	S		S			S
ERS357965	11679_7#68	ERR435455	SAMEA2205454	S	S		S	S	S	S		S			S
ERS357971	11679_7#69	ERR435456	SAMEA2205460	S	S		S	S	S	S		S			S
ERS356989	11679_7#6	ERR435393	SAMEA2204478	S	S	S		S	S	S	S	S	S	S	S
ERS357999	11679_7#70	ERR435457	SAMEA2205488	S	S		R	R	S	R		S			R
ERS358001	11679_7#71	ERR435458	SAMEA2205490	S	S		S	S	S	R		S			S
ERS358048	11679_7#72	ERR435459	SAMEA2205537	S	S		S	S	S	S		S			S
ERS358053	11679_7#73	ERR435460	SAMEA2205542	S	S		S	S	S	S		S			S
ERS358054	11679_7#74	ERR435461	SAMEA2205543	S	S		R	S	S	S		S			S
ERS358058	11679_7#75	ERR435462	SAMEA2205547	S	S		R	R	S	S		S			S
ERS358062	11679_7#76	ERR435463	SAMEA2205551	S	S		R	S	S	S		S			S
ERS358067	11679_7#77	ERR435464	SAMEA2205556	S	S		R	R	S	S		R			R
ERS358091	11679_7#78	ERR435465	SAMEA2205580	S	S		S	S	S	S		S			S
ERS358100	11679_7#79	ERR435466	SAMEA2205589	S	S		R	R	S	S		S			S
ERS358107	11679_7#80	ERR435467	SAMEA2205596	S	S		S	S	S	S		S			S
ERS358120	11679_7#81	ERR435468	SAMEA2205609	S	S		S	S	S	S		S			S
ERS358134	11679_7#82	ERR435469	SAMEA2205623	S	S		R	R	S	R		S			R
ERS358177	11679_7#83	ERR435470	SAMEA2205666	S	S		R	S	S	S		R			S
ERS358185	11679_7#84	ERR435471	SAMEA2205674	S	S		S	S	S	R		S			S
ERS358190	11679_7#85	ERR435472	SAMEA2205679	S	S		S	S	S	S		S			S
ERS358194	11679_7#86	ERR435473	SAMEA2205683	S	S		S	S	S	S		S			S
ERS358195	11679_7#87	ERR435474	SAMEA2205684	S	S		S	S	S	S		S			S
ERS358201	11679_7#88	ERR435475	SAMEA2205690	S	S		S	S	S	S		S			S
ERS358219	11679_7#89	ERR435476	SAMEA2205708	S	S		S	S	S	S		S			S
ERS357010	11679_7#8	ERR435395	SAMEA2204499	S	S	R		S	S	S	I	S	S	R	R
ERS358225	11679_7#90	ERR435477	SAMEA2205714	S	S		R	S	S	S		S			S
ERS358235	11679_7#91	ERR435478	SAMEA2205724	S	S		S	S	S	S		S			S
ERS358243	11679_7#92	ERR435479	SAMEA2205732	S	S		S	S	S	S		S			S
ERS358246	11679_7#93	ERR435480	SAMEA2205735	S	S		S	S	S	S		S			R
ERS358251	11679_7#94	ERR435481	SAMEA2205740	S	S		S	S	S	S		S			S
ERS358260	11679_7#95	ERR435482	SAMEA2205749	R	R		R	R	S	R		S			S
ERS358265	11679_7#96	ERR435483	SAMEA2205754	S	S		S	S	S	S		S			S
ERS357013	11679_7#9	ERR435396	SAMEA2204502	S	S	R		R	S	S	I	S	S	R	S
ERS357137	11679_8#10	ERR435493	SAMEA2204626	S	S	S		S	S	S	S	S	S	S	S
ERS357142	11679_8#11	ERR435494	SAMEA2204631	R	R	R		S	S	R	R	S	S	R	R
ERS357168	11679_8#12	ERR435495	SAMEA2204657	S			S	S	S	S		S			S
ERS357171	11679_8#13	ERR435496	SAMEA2204660	S			S	S	S	S		S			S
ERS357174	11679_8#14	ERR435497	SAMEA2204663	S			S	S	S	S		S			S
ERS357231	11679_8#15	ERR435498	SAMEA2204720	S			R	S	S	S		S			S
ERS357248	11679_8#16	ERR435499	SAMEA2204737	S	S		R	S	S	S		S			S
ERS357264	11679_8#17	ERR435500	SAMEA2204753	S	S		S	S	S	S		S			S
ERS357269	11679_8#18	ERR435501	SAMEA2204758	S	S		S	S	S	S		S			S
ERS357283	11679_8#19	ERR435502	SAMEA2204772	S	S		S	S	S	S		S			S
ERS356952	11679_8#1	ERR435484	SAMEA2204441	S	S	S		S	S	S	I	S	S	S	S
ERS357296	11679_8#20	ERR435503	SAMEA2204785	S	S		R	S	S	S		S			S
ERS357300	11679_8#21	ERR435504	SAMEA2204789	S	S		R	S	S	S		S			S
ERS357312	11679_8#22	ERR435505	SAMEA2204801	S	S		R	S	S	S		S			S
ERS357322	11679_8#23	ERR435506	SAMEA2204811	S	S		S	S	S	S		S			S
ERS357326	11679_8#24	ERR435507	SAMEA2204815	S	S		S	S	S	S		S			S
ERS357327	11679_8#25	ERR435508	SAMEA2204816	S	S		S	S	S	S		S			S
ERS357332	11679_8#26	ERR435509	SAMEA2204821	S	S		R	S	S	S		S			S
ERS357334	11679_8#27	ERR435510	SAMEA2204823	S	S		R	S	S	S		S			S
ERS357337	11679_8#28	ERR435511	SAMEA2204826	S	S		R	S	S	S		S			S
ERS357339	11679_8#29	ERR435512	SAMEA2204828	S	S		S	S	S	S		S			S
ERS356976	11679_8#2	ERR435485	SAMEA2204465	S	S	R		S	S	S	S	S	S	S	S
ERS357349	11679_8#30	ERR435513	SAMEA2204838	S	S		S	S	S	S		S			S
ERS357352	11679_8#31	ERR435514	SAMEA2204841	S	S		R	S	S	S		S			S
ERS357363	11679_8#32	ERR435515	SAMEA2204852	S	S		R	S	S	S		S			S
ERS357379	11679_8#33	ERR435516	SAMEA2204868	R	R		R	R	S	R		S			S
ERS357388	11679_8#34	ERR435517	SAMEA2204877	S	S		S	S	S	S		S			S
ERS357391	11679_8#35	ERR435518	SAMEA2204880	S	S		R	S	S	S		S			S
ERS357393	11679_8#36	ERR435519	SAMEA2204882	S	S		R	S	S	S		S			S
ERS357395	11679_8#37	ERR435520	SAMEA2204884	S	S		S	S	S	S		S			S
ERS357402	11679_8#38	ERR435521	SAMEA2204891	S	S		S	S	S	S		S			S
ERS357404	11679_8#39	ERR435522	SAMEA2204893	S	S		S	S	S	S		S			S
ERS356983	11679_8#3	ERR435486	SAMEA2204472	S	S	R		R	S	R	R	S	S	S	S
ERS357411	11679_8#40	ERR435523	SAMEA2204900	S	S		R	S	S	S		S			R
ERS357412	11679_8#41	ERR435524	SAMEA2204901	S	S		R	S	S	S		S			S
ERS357436	11679_8#42	ERR435525	SAMEA2204925	S	S		R	S	S	S		S			S
ERS357448	11679_8#43	ERR435526	SAMEA2204937	S	S		R	S	I	S		S			S
ERS357475	11679_8#44	ERR435527	SAMEA2204964	S	S		S	S	S	S		S			S
ERS357576	11679_8#45	ERR435528	SAMEA2205065	S	S		S	S	S	S		S			S
ERS357581	11679_8#46	ERR435529	SAMEA2205070	S	S		S	S	S	S		S			S
ERS357586	11679_8#47	ERR435530	SAMEA2205075	S	S		R	R	S	S		R			S
ERS357590	11679_8#48	ERR435531	SAMEA2205079	S	S		R	S	S	S		S			S
ERS357600	11679_8#49	ERR435532	SAMEA2205089	S	S		R	S	S	S		S			S
ERS356992	11679_8#4	ERR435487	SAMEA2204481	S	S	S		S	S	S	S	S	S	S	S
ERS357619	11679_8#50	ERR435533	SAMEA2205108	S	S		R	S	S	S		S			S
ERS357639	11679_8#52	ERR435534	SAMEA2205128	S	S		S	S	S	S		S			S
ERS357659	11679_8#53	ERR435535	SAMEA2205148	S	S		S	S	S	S		S			S
ERS357663	11679_8#54	ERR435536	SAMEA2205152	S	S		S	S	S	S		S			S
ERS357671	11679_8#55	ERR435537	SAMEA2205160	R	R		R	S	S	R		S			R
ERS357673	11679_8#56	ERR435538	SAMEA2205162	S	S		R	S	S	S		S			S
ERS357677	11679_8#57	ERR435539	SAMEA2205166	S	S		R	S	S	S		S			S
ERS357682	11679_8#58	ERR435540	SAMEA2205171	S	S		R	R	S	S		S			S
ERS357710	11679_8#59	ERR435541	SAMEA2205199	S	S		R	S	S	S		R			R
ERS356997	11679_8#5	ERR435488	SAMEA2204486	S	S	S		S	S	S	I	S	S	S	S
ERS357721	11679_8#60	ERR435542	SAMEA2205210	S	S		S	S	S	S		S			S
ERS357722	11679_8#61	ERR435543	SAMEA2205211	S	S		R	R	S	S		S			S
ERS357723	11679_8#62	ERR435544	SAMEA2205212	S	S		S	S	S	S		S			S
ERS357726	11679_8#63	ERR435545	SAMEA2205215	S	S		R	R	S	S		S			S
ERS357734	11679_8#64	ERR435546	SAMEA2205223	R	R		R	R	R	R		R			R
ERS357750	11679_8#65	ERR435547	SAMEA2205239	S	S		R	S	S	S		S			S
ERS357764	11679_8#66	ERR435548	SAMEA2205253	S	S		R	S	S	S		S			S
ERS357774	11679_8#67	ERR435549	SAMEA2205263	S	S		R	R	S	S		S			S
ERS357828	11679_8#68	ERR435550	SAMEA2205317	S	S		R	S	S	S		S			S
ERS357847	11679_8#69	ERR435551	SAMEA2205336	S	S		R	S	S	S		S			S
ERS357009	11679_8#6	ERR435489	SAMEA2204498	S	S	R		S	S	S	I	R	R	S	R
ERS357913	11679_8#70	ERR435552	SAMEA2205402	S	S		R	R	I	S		R			S
ERS357914	11679_8#71	ERR435553	SAMEA2205403	S	S		R	S	S	S		S			S
ERS357921	11679_8#72	ERR435554	SAMEA2205410	S	S		S	S	S	S		S			S
ERS357977	11679_8#73	ERR435555	SAMEA2205466	S	S		R	S	S	S		S			S
ERS357990	11679_8#74	ERR435556	SAMEA2205479	S	S		S	S	S	S		S			S
ERS358043	11679_8#75	ERR435557	SAMEA2205532	S	S		R	R	S	S		I			R
ERS358046	11679_8#76	ERR435558	SAMEA2205535	S	S		R	S	S	R		S			S
ERS358051	11679_8#77	ERR435559	SAMEA2205540	S	S		S	S	S	S		S			S
ERS358085	11679_8#78	ERR435560	SAMEA2205574	S	S		S	S	S	S		S			S
ERS358086	11679_8#79	ERR435561	SAMEA2205575	S	S		R	S	S	S		S			S
ERS357039	11679_8#7	ERR435490	SAMEA2204528	S	S	R		S	S	S	S	S	S	R	R
ERS358089	11679_8#80	ERR435562	SAMEA2205578	I	I		R	R	S	R		S			S
ERS358153	11679_8#81	ERR435563	SAMEA2205642	S	S		S	S	S	S		S			S
ERS358159	11679_8#82	ERR435564	SAMEA2205648	S	S		R	S	S	S		S			S
ERS358160	11679_8#83	ERR435565	SAMEA2205649	S	I		R	R	I	R		S			S
ERS358165	11679_8#84	ERR435566	SAMEA2205654	S	S		R	R	S	S		S			S
ERS358168	11679_8#85	ERR435567	SAMEA2205657	S	S		R	R	S	S		R			R
ERS358169	11679_8#86	ERR435568	SAMEA2205658	S	S		S	S	S	S		S			S
ERS358176	11679_8#87	ERR435569	SAMEA2205665	S	S		R	S	S	S		S			S
ERS358181	11679_8#88	ERR435570	SAMEA2205670	S	S		R	S	S	S		S			S
ERS358205	11679_8#89	ERR435571	SAMEA2205694	S	S		R	R	S	S		S			R
ERS357100	11679_8#8	ERR435491	SAMEA2204589	S	S	S		S	S	S	S	S	S	S	S
ERS358231	11679_8#90	ERR435572	SAMEA2205720	S	S		R	R	S	S		S			S
ERS358233	11679_8#91	ERR435573	SAMEA2205722	S	S		S	S	S	S		S			S
ERS358247	11679_8#92	ERR435574	SAMEA2205736	S	S		R	S	S	S		S			R
ERS358249	11679_8#93	ERR435575	SAMEA2205738	S	S		S	S	S	S		S			S
ERS358252	11679_8#94	ERR435576	SAMEA2205741	S	S		R	R	S	R		S			S
ERS358256	11679_8#95	ERR435577	SAMEA2205745	S	S		R	R	S	S		S			S
ERS358271	11679_8#96	ERR435578	SAMEA2205760	S	S		R	R	R	S		S			S
ERS357113	11679_8#9	ERR435492	SAMEA2204602	I	S	R		R	S	R	R	S	S	S	S
ERS357274	11791_3#10	ERR439542	SAMEA2204763	S	S		S	S	S	S		S			S
ERS357281	11791_3#11	ERR439543	SAMEA2204770	S	S		S	S	S	S		S			S
ERS357306	11791_3#12	ERR439544	SAMEA2204795	S	S		S	S	S	S		S			S
ERS357308	11791_3#13	ERR439545	SAMEA2204797	S	S		R	S	S	S		S			S
ERS357314	11791_3#14	ERR439546	SAMEA2204803	S	S		R	S	S	S		S			S
ERS357320	11791_3#15	ERR439547	SAMEA2204809	S	S		S	S	S	S		S			S
ERS357321	11791_3#16	ERR439548	SAMEA2204810	S	S		S	S	S	R		S			S
ERS357325	11791_3#17	ERR439549	SAMEA2204814	S	S		R	S	S	S		S			S
ERS357336	11791_3#18	ERR439550	SAMEA2204825	S	S		R	S	S	S		S			S
ERS357338	11791_3#19	ERR439551	SAMEA2204827	S	S		R	S	S	S		S			S
ERS357081	11791_3#1	ERR439533	SAMEA2204570	S	S	R		R		S	R	S	S	I	R
ERS357341	11791_3#20	ERR439552	SAMEA2204830	S	S		R	R	S	S		S			S
ERS357344	11791_3#21	ERR439553	SAMEA2204833	S	S		R	R	R	R		I			S
ERS357345	11791_3#22	ERR439554	SAMEA2204834	S	S		R	R	S	S		S			S
ERS357346	11791_3#23	ERR439555	SAMEA2204835	S	S		R	S	S	S		S			S
ERS357353	11791_3#24	ERR439556	SAMEA2204842	S	S		R	R	R	S		S			S
ERS357354	11791_3#25	ERR439557	SAMEA2204843	S	S		R	S	S	S		S			S
ERS357356	11791_3#26	ERR439558	SAMEA2204845	S	S		R	R	R	R		S			S
ERS357360	11791_3#27	ERR439559	SAMEA2204849	S	S		S	S	S	S		S			S
ERS357364	11791_3#28	ERR439560	SAMEA2204853	S	S		R	R	R	S		S			S
ERS357369	11791_3#29	ERR439561	SAMEA2204858	S	S		R	R	S	S		S			S
ERS357092	11791_3#2	ERR439534	SAMEA2204581	S	S	R		S	S	S	S	S	S	R	S
ERS357372	11791_3#30	ERR439562	SAMEA2204861	S	S		R	S	S	S		S			S
ERS357376	11791_3#31	ERR439563	SAMEA2204865	S	S		S	S	S	S		S			S
ERS357386	11791_3#32	ERR439564	SAMEA2204875	S	S		R	S	S	S		S			R
ERS357415	11791_3#33	ERR439565	SAMEA2204904	S	S		R	S	S	S		S			S
ERS357418	11791_3#34	ERR439566	SAMEA2204907	S	S		R	R	S	S		S			S
ERS357421	11791_3#35	ERR439567	SAMEA2204910	S	S		S	S	S	S		S			S
ERS357440	11791_3#36	ERR439568	SAMEA2204929	S	S		S	S	R	S		S			S
ERS357449	11791_3#37	ERR439569	SAMEA2204938	S	S		R	S	S	S		S			S
ERS357578	11791_3#38	ERR439570	SAMEA2205067	S	S		S	S	S	S		S			S
ERS357584	11791_3#39	ERR439571	SAMEA2205073	S	S		R	R	S	S		S			S
ERS357127	11791_3#3	ERR439535	SAMEA2204616	S	S	R		S	S	S	I	S	S	S	S
ERS357585	11791_3#40	ERR439572	SAMEA2205074	S	S		S	S	S	S		S			S
ERS357596	11791_3#41	ERR439573	SAMEA2205085	S	S		S	S	S	S		S			S
ERS357607	11791_3#42	ERR439574	SAMEA2205096	S	S		S	S	S	S		S			S
ERS357614	11791_3#43	ERR439575	SAMEA2205103	I	R		R	R	S	R		S			R
ERS357620	11791_3#44	ERR439576	SAMEA2205109	S	S		R	S	S	S		S			S
ERS357631	11791_3#45	ERR439577	SAMEA2205120	S	S		S	S	S	S		S			S
ERS357644	11791_3#46	ERR439578	SAMEA2205133	S	S		R	R	S	S		S			S
ERS357645	11791_3#47	ERR439579	SAMEA2205134	S	S		S	S	S	S		S			S
ERS357654	11791_3#48	ERR439580	SAMEA2205143	S	S		R	R	S	S		S			S
ERS357667	11791_3#49	ERR439581	SAMEA2205156	S	S		S	S	S	R		S			S
ERS357143	11791_3#4	ERR439536	SAMEA2204632	S	S	S		S	S	S	I	S	S	S	S
ERS357686	11791_3#50	ERR439582	SAMEA2205175	S	S		R	S	S	S		R			S
ERS357695	11791_3#51	ERR439583	SAMEA2205184	S	S		R	R	S	S		S			S
ERS357704	11791_3#52	ERR439584	SAMEA2205193	S	S		R	S	S	S		S			S
ERS357711	11791_3#53	ERR439585	SAMEA2205200	S	S		S	S	S	S		S			S
ERS357713	11791_3#54	ERR439586	SAMEA2205202	S	S		S	S	S	S		S			S
ERS357728	11791_3#55	ERR439587	SAMEA2205217	S	S		R	R	R	R		S			R
ERS357729	11791_3#56	ERR439588	SAMEA2205218	S	S		R	R	S	S		S			S
ERS357736	11791_3#57	ERR439589	SAMEA2205225	S	S		R	R	I	R		S			S
ERS357745	11791_3#58	ERR439590	SAMEA2205234	S	S		S	S	S	S		S			S
ERS357753	11791_3#59	ERR439591	SAMEA2205242	S	S		S	S	S	S		S			S
ERS357147	11791_3#5	ERR439537	SAMEA2204636	S	S	S		S	S	S	S	S	S	S	S
ERS357771	11791_3#60	ERR439592	SAMEA2205260	S	S		S	S	S	S		S			S
ERS357777	11791_3#61	ERR439593	SAMEA2205266	S	S		R	R	R	R		S			S
ERS357800	11791_3#62	ERR439594	SAMEA2205289	S	S		S	S	S	S		S			S
ERS357830	11791_3#63	ERR439595	SAMEA2205319	S	S		R	R	S	S		R			R
ERS357927	11791_3#64	ERR439596	SAMEA2205416	S	S		R	S	S	S		S			S
ERS357946	11791_3#65	ERR439597	SAMEA2205435	S	S		R	R	S	S		S			S
ERS358095	11791_3#66	ERR439598	SAMEA2205584	S	S		R	S	S	S		S			S
ERS358133	11791_3#67	ERR439599	SAMEA2205622	S	S		S	S	S	S		S			S
ERS358136	11791_3#68	ERR439600	SAMEA2205625	S	S	R		S	S	S	I	S	S	S	S
ERS358138	11791_3#69	ERR439601	SAMEA2205627	R	R	R		R	R	R	R	S	S	S	R
ERS357195	11791_3#6	ERR439538	SAMEA2204684	S			R	R	S	S		R			R
ERS358140	11791_3#70	ERR439602	SAMEA2205629	S	S		R	S	I	R		S			S
ERS358141	11791_3#71	ERR439603	SAMEA2205630	S	S		S	S	I	S		S			S
ERS358144	11791_3#72	ERR439604	SAMEA2205633	S	S		R	S	S	S		S			S
ERS358146	11791_3#73	ERR439605	SAMEA2205635	S	S		S	S	I	S		S			S
ERS358148	11791_3#74	ERR439606	SAMEA2205637	S	S		R	S	S	S		S			S
ERS358151	11791_3#75	ERR439607	SAMEA2205640	S	S		R	R	S	S		S			S
ERS358156	11791_3#76	ERR439608	SAMEA2205645	S	S		S	S	S	S		S			S
ERS358162	11791_3#77	ERR439609	SAMEA2205651	S	S		R	R	S	R		S			S
ERS358164	11791_3#78	ERR439610	SAMEA2205653	S	S		R	R	I	R		I			S
ERS358173	11791_3#79	ERR439611	SAMEA2205662	S	S		S	S	S	S		S			S
ERS357240	11791_3#7	ERR439539	SAMEA2204729	S	S		S	S	S	S		S			S
ERS358174	11791_3#80	ERR439612	SAMEA2205663	S	S		R	S	S	S		S			S
ERS358178	11791_3#81	ERR439613	SAMEA2205667	S	S		R	S	S	S		S			R
ERS358182	11791_3#82	ERR439614	SAMEA2205671	S	S		S	S	S	S		S			S
ERS358183	11791_3#83	ERR439615	SAMEA2205672	S	S		S	S	S	S		S			R
ERS358184	11791_3#84	ERR439616	SAMEA2205673	S	S		S	S	S	S		S			S
ERS358186	11791_3#85	ERR439617	SAMEA2205675	S	S		R	S	S	S		S			S
ERS358189	11791_3#86	ERR439618	SAMEA2205678	S	S		S	S	S	S		S			S
ERS358214	11791_3#87	ERR439619	SAMEA2205703	S	S		S	S	S	S		S			R
ERS358216	11791_3#88	ERR439620	SAMEA2205705	S	S		S	S	S	S		S			S
ERS358217	11791_3#89	ERR439621	SAMEA2205706	S	S		R	R	S	S		S			S
ERS357255	11791_3#8	ERR439540	SAMEA2204744	S	S		S	S	S	S		S			S
ERS358218	11791_3#90	ERR439622	SAMEA2205707	S	S		R	R	S	S		S			S
ERS358222	11791_3#91	ERR439623	SAMEA2205711	S	S		R	R	S	S		S			S
ERS358229	11791_3#92	ERR439624	SAMEA2205718	S	S		R	R	S	S		S			S
ERS358238	11791_3#93	ERR439625	SAMEA2205727	S	S		R	R	S	R		S			S
ERS358244	11791_3#94	ERR439626	SAMEA2205733	S	S		S	S	S	S		S			S
ERS358259	11791_3#95	ERR439627	SAMEA2205748	S			R	R	R	R		I			S
ERS358264	11791_3#96	ERR439628	SAMEA2205753	S	S		R	R	R	S		S			S
ERS357266	11791_3#9	ERR439541	SAMEA2204755	S	S		S	S	S	S		S			S
ERS357020	11791_6#10	ERR439637	SAMEA2204509	S	S	R		R	S	S	S	S	S	S	S
ERS357207	11791_6#11	ERR439638	SAMEA2204696	S	S	S		S	S	S	S	S	S	S	S
ERS357254	11791_6#12	ERR439639	SAMEA2204743	S	S		R	R	S	S		S			S
ERS357261	11791_6#13	ERR439640	SAMEA2204750	S	S		R	S	S	S		S			S
ERS357262	11791_6#14	ERR439641	SAMEA2204751	S	S		R	R	I	R		S			R
ERS357272	11791_6#15	ERR439642	SAMEA2204761	S	S		S	S	S	S		S			S
ERS357280	11791_6#16	ERR439643	SAMEA2204769	S	S		S	S	S	S		S			S
ERS357319	11791_6#17	ERR439644	SAMEA2204808	S	S		S	S	S	S		S			S
ERS357357	11791_6#18	ERR439645	SAMEA2204846	S	S		R	S	S	S		R			I
ERS356757	11791_6#1	ERR439629	SAMEA2204246	S	S	R		S	S	S	I	R	I	S	S
ERS357463	11791_6#20	ERR439647	SAMEA2204952	S	S		R	S	S	S		S			S
ERS357523	11791_6#21	ERR439648	SAMEA2205012	S	S		S	S	S	S		S			S
ERS357553	11791_6#22	ERR439649	SAMEA2205042	S	S		S	S	S	S		S			S
ERS357589	11791_6#23	ERR439650	SAMEA2205078	S	S		R	S	S	S		S			S
ERS357801	11791_6#24	ERR439651	SAMEA2205290	R	R		R	R	I	R		R			R
ERS357817	11791_6#25	ERR439652	SAMEA2205306	S	S		R	R	S	S		S			R
ERS357840	11791_6#26	ERR439653	SAMEA2205329	S	S		R	R	S	S		S			S
ERS357880	11791_6#27	ERR439654	SAMEA2205369	S	R		R	S	S	R		S			S
ERS357934	11791_6#28	ERR439655	SAMEA2205423	S	S		R	R	S	S		S			S
ERS357940	11791_6#29	ERR439656	SAMEA2205429	R	R		R	R	I	R		R			R
ERS356796	11791_6#2	ERR439630	SAMEA2204285	S	S	S		S	S	S	I	S	S	R	R
ERS357957	11791_6#30	ERR439657	SAMEA2205446	S	S		R	R	S	R		S			R
ERS357979	11791_6#32	ERR439658	SAMEA2205468	S	S		R	R	S	S		S			S
ERS357991	11791_6#33	ERR439659	SAMEA2205480	S	S		R	S	S	S		R			R
ERS358017	11791_6#34	ERR439660	SAMEA2205506	S	S		R	S	S	S		S			S
ERS358030	11791_6#35	ERR439661	SAMEA2205519	S	S		R	R	S	R		S			S
ERS358084	11791_6#36	ERR439662	SAMEA2205573	S	S		R	R	S	S		S			S
ERS358106	11791_6#37	ERR439663	SAMEA2205595	S	S		R	S	S	S		R			R
ERS358179	11791_6#38	ERR439664	SAMEA2205668	S	S		S	S	S	S		S			S
ERS358187	11791_6#39	ERR439665	SAMEA2205676	S	S		S	S	S	S		S			S
ERS356829	11791_6#3	ERR439631	SAMEA2204318	S	S	R		S	S	S	S	S	S	R	S
ERS356852	11791_6#4	ERR439632	SAMEA2204341	S	S	R		S	S	S	S	S	S	R	S
ERS356854	11791_6#5	ERR439633	SAMEA2204343	S	S	R		R	S	S	I	S	S	S	S
ERS356881	11791_6#6	ERR439634	SAMEA2204370	S	S	R		R	S	S	S	S	S	R	S
ERS356910	11791_6#7	ERR439635	SAMEA2204399	S	S	R		R	S	R	I	S	R	R	R
ERS356937	11791_6#9	ERR439636	SAMEA2204426	S	S	S		S	S	S	I	S	S	S	R
ERS356799	11791_7#10	ERR439674	SAMEA2204288	S	S	S		S	S	S	I	S	S	S	S
ERS356802	11791_7#11	ERR439675	SAMEA2204291	S	S	R		S	S	S	S	S	S	S	S
ERS356803	11791_7#12	ERR439676	SAMEA2204292	S	S	S		S	S	S	S	S	S	S	S
ERS356817	11791_7#13	ERR439677	SAMEA2204306	S	S	R		R	R	S	I	S	S	S	S
ERS356818	11791_7#14	ERR439678	SAMEA2204307	S	S	S		S	S	S	S	S	S	S	S
ERS356821	11791_7#15	ERR439679	SAMEA2204310	S	S	S		S	S	S	S	S	S	S	S
ERS356856	11791_7#16	ERR439680	SAMEA2204345	S	S	S		S	S	S	S	S	S	S	S
ERS356868	11791_7#17	ERR439681	SAMEA2204357	S	S	R		R	R	S	I	S	S	R	S
ERS356870	11791_7#18	ERR439682	SAMEA2204359	S	S	R		R	S	S	S	S	S	S	S
ERS356882	11791_7#19	ERR439683	SAMEA2204371	S	S	S		S	S	S	S	S	S	I	S
ERS356753	11791_7#1	ERR439666	SAMEA2204242	S	S	R		R	R	S	I	S	S	S	S
ERS356899	11791_7#20	ERR439684	SAMEA2204388	S	S	S		S	S	S	S	S	S	S	S
ERS356912	11791_7#21	ERR439685	SAMEA2204401	S	S	R		S	S	S	I	S	S	S	S
ERS356918	11791_7#22	ERR439686	SAMEA2204407	S	S	S		S	S	S	S	S	S	S	S
ERS357041	11791_7#23	ERR439687	SAMEA2204530	S	S	R		S	S	S	S	S	S	R	S
ERS357055	11791_7#24	ERR439688	SAMEA2204544	S	S	S		S	S	S	S	S	S	S	S
ERS357057	11791_7#25	ERR439689	SAMEA2204546	S	S	S		S	S	S	S	S	S	S	S
ERS357060	11791_7#26	ERR439690	SAMEA2204549	S	S	R		S	S	S	I	S	S	R	S
ERS357062	11791_7#27	ERR439691	SAMEA2204551	S	S	R		S	S	R	R	S	S	S	S
ERS357064	11791_7#28	ERR439692	SAMEA2204553	S	S	R		R	R	S	R	S	S	S	S
ERS357065	11791_7#29	ERR439693	SAMEA2204554	S	S	R		S	S	S	S	S	S	S	R
ERS356754	11791_7#2	ERR439667	SAMEA2204243	S	S	R		R	S	S	I	S	R	R	R
ERS357066	11791_7#30	ERR439694	SAMEA2204555	S	S	R		S	S	S	I	S	S	R	S
ERS357069	11791_7#32	ERR439695	SAMEA2204558	S	S	R		S	S	S	S	S	S	R	S
ERS357073	11791_7#33	ERR439696	SAMEA2204562	S	S	S		S	S	S	I	S	S	S	S
ERS357079	11791_7#34	ERR439697	SAMEA2204568	S	S	R		R	R	S	R	S	S	S	S
ERS357087	11791_7#35	ERR439698	SAMEA2204576	S	S	R		S	S	S	S	S	S	R	R
ERS357105	11791_7#36	ERR439699	SAMEA2204594	S	S	R		S	S	S	I	S	S	S	S
ERS357216	11791_7#37	ERR439700	SAMEA2204705	S			S	S	S	S		R			S
ERS357218	11791_7#38	ERR439701	SAMEA2204707	S			S	S	S	S		S			S
ERS357224	11791_7#39	ERR439702	SAMEA2204713	S			R	S	S	S		S			S
ERS356761	11791_7#3	ERR439668	SAMEA2204250	S	S	S		S	S	S	S	S	S	S	S
ERS357233	11791_7#40	ERR439703	SAMEA2204722	S			S	S	S	S		S			S
ERS357234	11791_7#41	ERR439704	SAMEA2204723	S			S	S	S	S		S			S
ERS357238	11791_7#42	ERR439705	SAMEA2204727	I	S		R	R	I	R		S			S
ERS357292	11791_7#44	ERR439706	SAMEA2204781	S	S		R	S	S	S		S			S
ERS357401	11791_7#45	ERR439707	SAMEA2204890	S	S		S	S	S	S		S			S
ERS357410	11791_7#46	ERR439708	SAMEA2204899	S	S		S	S	S	S		S			S
ERS357413	11791_7#47	ERR439709	SAMEA2204902	S	S		R	R	R	S		S			R
ERS357417	11791_7#48	ERR439710	SAMEA2204906	S	S		S	S	S	S		S			S
ERS357429	11791_7#49	ERR439711	SAMEA2204918	S	S		R	R	R	S		R			R
ERS356767	11791_7#4	ERR439669	SAMEA2204256	S	S	S		S	S	S	S	S	S	S	S
ERS357433	11791_7#50	ERR439712	SAMEA2204922	S	S		S	S	S	R		S			R
ERS357438	11791_7#51	ERR439713	SAMEA2204927	S	S		R	S	S	S		S			S
ERS357450	11791_7#52	ERR439714	SAMEA2204939	S	S		S	S	I	S		S			R
ERS357459	11791_7#53	ERR439715	SAMEA2204948	S	S		R	S	I	S		S			S
ERS357461	11791_7#54	ERR439716	SAMEA2204950	S	S		S	S	S	S		S			S
ERS357482	11791_7#55	ERR439717	SAMEA2204971	R	R		R	R	R	R		S			R
ERS357499	11791_7#56	ERR439718	SAMEA2204988	S	S		R	R	R	S		S			S
ERS357511	11791_7#57	ERR439719	SAMEA2205000	S	S		R	R	S	S		S			S
ERS357537	11791_7#58	ERR439720	SAMEA2205026	S	S		R	S	S	R		S			S
ERS357540	11791_7#59	ERR439721	SAMEA2205029	S	S		R	R	R	R		S			R
ERS356768	11791_7#5	ERR439670	SAMEA2204257	S	S	R		S	S	S	I	R	R	R	R
ERS357552	11791_7#60	ERR439722	SAMEA2205041	R	R		R	R	S	R		R			R
ERS357554	11791_7#61	ERR439723	SAMEA2205043	S	S		S	S	S	S		S			S
ERS357564	11791_7#62	ERR439724	SAMEA2205053	S	S		S	S	S	S		S			S
ERS357878	11791_7#63	ERR439725	SAMEA2205367	S	S		S	S	S	S		S			S
ERS357902	11791_7#64	ERR439726	SAMEA2205391	S	S		R	S	S	S		S			S
ERS358012	11791_7#65	ERR439727	SAMEA2205501	S	S		R	R	S	S		S			S
ERS358028	11791_7#66	ERR439728	SAMEA2205517	S	S		R	R	R	S		R			R
ERS358035	11791_7#67	ERR439729	SAMEA2205524	S	S		R	S	S	R		S			S
ERS358079	11791_7#68	ERR439730	SAMEA2205568	S	S		S	S	S	S		S			S
ERS358105	11791_7#69	ERR439731	SAMEA2205594	S	S		S	S	S	S		S			S
ERS356770	11791_7#6	ERR439671	SAMEA2204259	S	S	R		R	R	R	R	S	R	R	R
ERS358223	11791_7#70	ERR439732	SAMEA2205712	S	S		S	S	S	S		S			S
ERS356790	11791_7#7	ERR439672	SAMEA2204279	R	R	R		S	S	R	R	S	S	S	R
ERS356798	11791_7#9	ERR439673	SAMEA2204287	S	S	S		S	S	S	I	S	S	S	S
ERS357622	11893_8#71	ERR460494	SAMEA2205111	S	S		S	S	S	S		S			S
ERS379216	12045_3#57	ERR485890	SAMEA2271749	S	S		S	S	S	S		S			I
ERS379217	12045_3#58	ERR485891	SAMEA2271750	S	S		R	R	S	R		S			S
ERS379218	12045_3#59	ERR485892	SAMEA2271751	S	S		R	R	S	R		S			R
ERS379219	12045_3#60	ERR485893	SAMEA2271752	S	S		S	S	S	S		S			S
ERS379220	12045_3#61	ERR485894	SAMEA2271753	S	S		R	S	S	S		S			S
ERS379221	12045_3#62	ERR485895	SAMEA2271754	S	S		R	S	S	S		S			S
ERS379222	12045_3#63	ERR485896	SAMEA2271755	S	S		R	S	S	S		S			S
ERS379223	12045_3#64	ERR485897	SAMEA2271756	S	S		R	R	S	S		S			S
ERS379224	12045_3#65	ERR485898	SAMEA2271757	S	S		S	S	S	S		S			S
ERS379225	12045_3#66	ERR485899	SAMEA2271758	S	S		R	R	S	S		S			S
ERS379226	12045_3#67	ERR485900	SAMEA2271759	S	S		S	S	S	S		S			S
ERS838778	18090_6#33	ERR1218534	SAMEA3531629	R	R	R		R	R	R	R	S	S	R	I
ERS838795	18090_6#34	ERR1218535	SAMEA3531646	S	R	R		R	S	R	R	R	R	R	R
ERS838804	18090_6#35	ERR1218536	SAMEA3531655	S	R	R		S	S	R	R	R	R	S	R
ERS838810	18090_6#36	ERR1218537	SAMEA3531661	S	R	R		S	S	R	R	R	R	R	S
ERS838812	18090_6#37	ERR1218538	SAMEA3531663	R	R	R		R	S	R	R	R	I	S	R
ERS838816	18090_6#38	ERR1218539	SAMEA3531667	I	R	R		R	S	R	R	S	S	R	S
ERS838819	18090_6#39	ERR1218540	SAMEA3531670	R	R	R		R	R	R	R	R	R	R	R
ERS838833	18090_6#40	ERR1218541	SAMEA3531684	S	R	R		S	S	R	R	I	S	S	R
ERS838837	18090_6#41	ERR1218542	SAMEA3531688	I	R	R		S	S	R	R	S	S	R	R
ERS838844	18090_6#42	ERR1218543	SAMEA3531695	I	R	R		S	S	R	R	S	S	S	R
ERS838862	18090_6#43	ERR1218544	SAMEA3531713	S	R	R		S	S	R	R	R	R	R	R
ERS838866	18090_6#44	ERR1218545	SAMEA3531717	S	R	R		S	S	R	R	R	R	R	R
ERS838891	18090_6#45	ERR1218546	SAMEA3531742	R	R	R		R	R	R	R	R	R	R	R
ERS838904	18090_6#48	ERR1218549	SAMEA3531755	S	R	R		R	S	R	R	R	S	S	S
ERS838906	18090_6#50	ERR1218551	SAMEA3531757	I	R	R		R	S	R	R	R	R	R	S
ERS838909	18090_6#51	ERR1218552	SAMEA3531760	R	R	R		R	S	R	R	R	R	R	R
ERS838911	18090_6#52	ERR1218553	SAMEA3531762	S	R	R		S	S	R	R	R	R	R	R
ERS838851	18090_6#53	ERR1218554	SAMEA3531702	I	R	R		S	S	R	R	R	R	R	S
ERS838922	18090_6#55	ERR1218556	SAMEA3531773	R	R	R		S	S	R	R	R	R	R	R
ERS838932	18090_6#56	ERR1218557	SAMEA3531783	I	R	R		S	S	R	R	R	R	R	S
ERS838948	18090_6#57	ERR1218558	SAMEA3531799	R	R	R		S	S	R	R	S	S	R	R
ERS838967	18090_6#58	ERR1218559	SAMEA3531818	R	R	R		S	S	R	R	R	R	R	R
ERS838979	18090_6#59	ERR1218560	SAMEA3531830	R	R	R		R	S	R	R	R	R	R	R
ERS838996	18090_6#60	ERR1218561	SAMEA3531847	R	R	R		S	S	R	R	S	S	S	S
ERS839004	18090_6#61	ERR1218562	SAMEA3531855	R	R	R		S	S	R	R	R	R	S	S
ERS839018	18090_6#63	ERR1218564	SAMEA3531869	I	R	R		S	S	R	R	R	R	R	R
ERS838773	18090_6#80	ERR1218581	SAMEA3531624	R	R	R		S	S	R	R	R	R	R	R
ERS838774	18090_6#81	ERR1218582	SAMEA3531625	I	R	R		S	S	R	R	S	S	R	R
ERS838775	18090_6#82	ERR1218583	SAMEA3531626	R	R	R		R	S	R	R	R	R	R	I
ERS838776	18090_6#83	ERR1218584	SAMEA3531627	R	R	R		S	S	R	R	S	R	S	S
ERS838777	18090_6#84	ERR1218585	SAMEA3531628	I	R	R		S	S	R	R	R	R	R	R
ERS838779	18090_6#85	ERR1218586	SAMEA3531630	R	R	R		R	R	R	R	S	R	R	R
ERS838780	18090_6#86	ERR1218587	SAMEA3531631	R	R	R		R	S	R	R	R	R	R	S
ERS838781	18090_6#87	ERR1218588	SAMEA3531632	R	R	R		R	R	R	R	S	S	R	R
ERS838782	18090_6#88	ERR1218589	SAMEA3531633	S	R	R		R	S	R	R	R	R	R	R
ERS838783	18090_6#89	ERR1218590	SAMEA3531634	R	R	R		R	S	R	R	R	R	R	R
ERS838784	18090_6#90	ERR1218591	SAMEA3531635	S	R	R		S	S	R	R	R	R	S	S
ERS838785	18090_6#91	ERR1218592	SAMEA3531636	S	R	R		R	S	R	R	R	I	S	R
ERS838786	18090_6#92	ERR1218593	SAMEA3531637	R	R	R		S	S	R	R	R	R	R	I
ERS838787	18090_6#93	ERR1218594	SAMEA3531638	S	R	R		R	S	R	R	R	R	R	R
ERS838788	18090_6#94	ERR1218595	SAMEA3531639	I	R	R		R	S	R	R	R	I	R	S
ERS838791	18090_6#95	ERR1218596	SAMEA3531642	R	R	R		S	S	R	R	R	R	S	I
ERS838823	18090_7#10	ERR1218606	SAMEA3531674	S	R	R		R	S	R	R	R	R	S	R
ERS838825	18090_7#11	ERR1218607	SAMEA3531676	I	R	R		R	S	R	R	R	R	R	R
ERS838827	18090_7#12	ERR1218608	SAMEA3531678	R	R	R		S	S	R	R	R	R	R	R
ERS838829	18090_7#13	ERR1218609	SAMEA3531680	R	R	R		R	R	R	R	R	R	R	R
ERS838831	18090_7#14	ERR1218610	SAMEA3531682	R	R	R		S	S	R	R	R	R	S	R
ERS838835	18090_7#15	ERR1218611	SAMEA3531686	R	R	R		R	S	R	R	R	R	R	R
ERS838839	18090_7#16	ERR1218612	SAMEA3531690	R	R	R		R	R	R	R	R	R	R	R
ERS838841	18090_7#17	ERR1218613	SAMEA3531692	I	R	R		S	S	R	R	R	R	R	R
ERS838842	18090_7#18	ERR1218614	SAMEA3531693	R	R	R		S	S	R	R	S	S	R	S
ERS838846	18090_7#19	ERR1218615	SAMEA3531697	R	R	R		S	S	R	R	R	I	S	S
ERS838793	18090_7#1	ERR1218597	SAMEA3531644	R	R	R		R	S	R	R	R	R	R	R
ERS838848	18090_7#20	ERR1218616	SAMEA3531699	S	R	R		R	S	R	R	R	R	R	R
ERS838850	18090_7#21	ERR1218617	SAMEA3531701	R	R	R		R	S	R	R	R	R	R	R
ERS838853	18090_7#22	ERR1218618	SAMEA3531704	I	R	R		S	S	R	R	R	R	R	R
ERS838855	18090_7#23	ERR1218619	SAMEA3531706	S	R	R		R	S	R	R	R	R	S	I
ERS838858	18090_7#24	ERR1218620	SAMEA3531709	I	R	R		S	S	R	R	R	R	R	R
ERS838860	18090_7#25	ERR1218621	SAMEA3531711	R	R	R		R	S	R	R	R	R	R	R
ERS838864	18090_7#26	ERR1218622	SAMEA3531715	S	R	R		S	S	R	R	R	R	R	R
ERS838868	18090_7#27	ERR1218623	SAMEA3531719	R	R	R		S	S	R	R	S	S	S	R
ERS838870	18090_7#28	ERR1218624	SAMEA3531721	I	R	R		S	S	R	R	R	R	R	S
ERS838872	18090_7#29	ERR1218625	SAMEA3531723	I	R	R		S	S	R	R	S	S	S	R
ERS838797	18090_7#2	ERR1218598	SAMEA3531648	R	R	R		R	R	R	R	S	S	S	R
ERS838874	18090_7#30	ERR1218626	SAMEA3531725	R	R	R		S	S	R	R	S	S	R	R
ERS838876	18090_7#31	ERR1218627	SAMEA3531727	R	R	R		R	R	R	R	R	R	S	R
ERS838878	18090_7#32	ERR1218628	SAMEA3531729	I	R	R		S	S	R	R	S	S	S	S
ERS838880	18090_7#33	ERR1218629	SAMEA3531731	R	R	R		S	S	R	R	R	R	R	R
ERS838882	18090_7#34	ERR1218630	SAMEA3531733	R	R	R		R	S	R	R	R	R	S	R
ERS838884	18090_7#35	ERR1218631	SAMEA3531735	I	R	R		S	S	R	R	R	S	R	S
ERS838886	18090_7#36	ERR1218632	SAMEA3531737	S	R	R		S	S	R	R	R	R	R	R
ERS838888	18090_7#37	ERR1218633	SAMEA3531739	S	R	R		R	S	R	R	R	R	R	R
ERS838889	18090_7#38	ERR1218634	SAMEA3531740	I	R	R		R	S	R	R	R	R	R	R
ERS838890	18090_7#39	ERR1218635	SAMEA3531741	R	R	R		S	S	R	R	R	R	R	R
ERS838799	18090_7#3	ERR1218599	SAMEA3531650	I	R	R		S	S	R	R	R	R	R	R
ERS838892	18090_7#40	ERR1218636	SAMEA3531743	I	R	R		R	S	R	R	R	R	S	R
ERS838893	18090_7#41	ERR1218637	SAMEA3531744	I	R	R		S	S	R	R	S	S	R	R
ERS838895	18090_7#43	ERR1218639	SAMEA3531746	R	R	R		S	S	R	R	R	R	R	S
ERS838896	18090_7#44	ERR1218640	SAMEA3531747	R	R	R		S	S	R	R	R	R	S	S
ERS838897	18090_7#45	ERR1218641	SAMEA3531748	R	R	R		R	S	R	R	R	R	S	S
ERS838898	18090_7#46	ERR1218642	SAMEA3531749	R	R	R		S	S	R	R	R	R	R	S
ERS838901	18090_7#47	ERR1218643	SAMEA3531752	S	R	R		R	S	R	R	R	R	S	I
ERS838902	18090_7#48	ERR1218644	SAMEA3531753	S	R	R		S	S	R	R	S	S	R	R
ERS838801	18090_7#4	ERR1218600	SAMEA3531652	R	R	R		R	S	R	R	S	R	R	R
ERS838907	18090_7#50	ERR1218646	SAMEA3531758	R	R	R		S	S	R	R	R	R	R	R
ERS838910	18090_7#52	ERR1218648	SAMEA3531761	S	R	R		S	S	R	R	R	R	S	S
ERS838912	18090_7#53	ERR1218649	SAMEA3531763	S	R	R		S	S	R	R	R	I	R	I
ERS838913	18090_7#54	ERR1218650	SAMEA3531764	S	R	R		S	S	R	R	R	I	R	R
ERS838914	18090_7#55	ERR1218651	SAMEA3531765	R	R	R		S	S	R	R	R	R	S	R
ERS838915	18090_7#56	ERR1218652	SAMEA3531766	I	R	R		S	S	R	R	R	R	R	S
ERS838917	18090_7#58	ERR1218654	SAMEA3531768	S	R	R		R	S	R	R	R	R	R	R
ERS838918	18090_7#59	ERR1218655	SAMEA3531769	R	R	R		S	S	R	R	R	R	R	R
ERS838805	18090_7#5	ERR1218601	SAMEA3531656	S	R	R		R	S	R	R	R	R	S	R
ERS838789	18090_7#60	ERR1218656	SAMEA3531640	R	R	R		R	S	R	R	R	R	R	S
ERS838792	18090_7#62	ERR1218658	SAMEA3531643	I	R	R		S	S	R	R	S	S	R	I
ERS838794	18090_7#63	ERR1218659	SAMEA3531645	I	R	R		S	S	R	R	R	R	R	S
ERS838796	18090_7#64	ERR1218660	SAMEA3531647	S	R	R		S	S	R	R	S	S	R	S
ERS838798	18090_7#65	ERR1218661	SAMEA3531649	I	R	R		R	S	R	R	R	R	R	R
ERS838800	18090_7#66	ERR1218662	SAMEA3531651	I	R	R		S	S	R	R	S	S	R	R
ERS838802	18090_7#67	ERR1218663	SAMEA3531653	S	R	R		S	S	R	R	R	R	S	R
ERS838803	18090_7#68	ERR1218664	SAMEA3531654	R	R	R		S	S	R	R	R	R	R	S
ERS838808	18090_7#6	ERR1218602	SAMEA3531659	R	R	R		S	S	R	R	R	R	S	R
ERS838807	18090_7#70	ERR1218666	SAMEA3531658	I	R	R		S	S	R	R	S	S	S	S
ERS838813	18090_7#73	ERR1218669	SAMEA3531664	R	R	R		S	S	R	R	R	R	R	S
ERS838817	18090_7#75	ERR1218671	SAMEA3531668	R	R	R		S	S	R	R	S	S	S	S
ERS838824	18090_7#78	ERR1218674	SAMEA3531675	R	R	R		R	S	R	R	R	R	R	S
ERS838826	18090_7#79	ERR1218675	SAMEA3531677	I	R	R		R	S	R	R	S	S	S	R
ERS838814	18090_7#7	ERR1218603	SAMEA3531665	I	R	R		S	S	R	R	S	S	R	R
ERS838828	18090_7#80	ERR1218676	SAMEA3531679	R	R	R		S	S	R	R	R	R	R	S
ERS838832	18090_7#82	ERR1218678	SAMEA3531683	I	R	R		S	S	R	R	S	S	S	S
ERS838838	18090_7#85	ERR1218681	SAMEA3531689	S	R	R		S	S	R	R	R	R	S	S
ERS838840	18090_7#86	ERR1218682	SAMEA3531691	R	R	R		S	S	R	R	S	S	R	R
ERS838843	18090_7#87	ERR1218683	SAMEA3531694	S	R	R		R	S	R	R	R	R	R	S
ERS838845	18090_7#88	ERR1218684	SAMEA3531696	S	R	R		R	S	R	R	R	R	R	R
ERS838847	18090_7#89	ERR1218685	SAMEA3531698	S	R	R		R	S	R	R	R	R	S	S
ERS838818	18090_7#8	ERR1218604	SAMEA3531669	R	R	R		S	S	R	R	R	R	S	R
ERS838849	18090_7#90	ERR1218686	SAMEA3531700	I	R	R		S	S	R	R	R	R	S	S
ERS838854	18090_7#92	ERR1218688	SAMEA3531705	R	R	R		S	S	R	R	R	I	S	I
ERS838856	18090_7#93	ERR1218689	SAMEA3531707	R	R	R		S	S	R	R	S	S	R	R
ERS838857	18090_7#94	ERR1218690	SAMEA3531708	R	R	R		R	R	R	R	R	R	R	R
ERS838821	18090_7#9	ERR1218605	SAMEA3531672	R	R	R		R	S	R	R	R	R	R	R
ERS838879	18090_8#11	ERR1218701	SAMEA3531730	R	R	R		S	S	R	R	R	R	R	R
ERS838881	18090_8#12	ERR1218702	SAMEA3531732	S	R	R		S	S	R	R	R	I	R	S
ERS838883	18090_8#13	ERR1218703	SAMEA3531734	R	R	R		S	S	R	R	R	R	S	S
ERS838920	18090_8#15	ERR1218705	SAMEA3531771	R	R	R		R	R	R	R	R	R	R	R
ERS838924	18090_8#16	ERR1218706	SAMEA3531775	I	R	R		S	S	R	R	S	S	S	S
ERS838925	18090_8#17	ERR1218707	SAMEA3531776	R	R	R		S	S	R	R	R	R	R	R
ERS838930	18090_8#18	ERR1218708	SAMEA3531781	R	R	R		S	S	R	R	R	R	R	R
ERS838942	18090_8#19	ERR1218709	SAMEA3531793	S	R	R		S	S	R	R	R	R	R	S
ERS838946	18090_8#20	ERR1218710	SAMEA3531797	S	R	R		S	S	R	R	R	R	R	I
ERS838954	18090_8#21	ERR1218711	SAMEA3531805	S	R	R		R	S	R	R	R	R	R	S
ERS838970	18090_8#22	ERR1218712	SAMEA3531821	R	R	R		S	S	R	R	R	R	R	R
ERS838973	18090_8#23	ERR1218713	SAMEA3531824	R	R	R		S	S	R	R	R	R	R	R
ERS838982	18090_8#24	ERR1218714	SAMEA3531833	R	R	R		S	S	R	R	R	R	R	R
ERS838984	18090_8#25	ERR1218715	SAMEA3531835	S	R	R		S	S	R	R	R	R	S	R
ERS838992	18090_8#26	ERR1218716	SAMEA3531843	I	R	R		R	S	R	R	R	I	I	R
ERS838998	18090_8#27	ERR1218717	SAMEA3531849	R	R	R		R	S	R	R	R	R	R	S
ERS839000	18090_8#28	ERR1218718	SAMEA3531851	R	R	R		R	S	R	R	S	R	R	R
ERS839002	18090_8#29	ERR1218719	SAMEA3531853	S	R	R		S	S	R	R	R	R	R	R
ERS838861	18090_8#2	ERR1218692	SAMEA3531712	S	R	R		S	S	R	R	S	S	R	R
ERS839005	18090_8#30	ERR1218720	SAMEA3531856	S	R	R		S	S	R	R	R	R	R	S
ERS839020	18090_8#33	ERR1218723	SAMEA3531871	S	R	R		R	S	R	R	R	R	S	S
ERS838863	18090_8#3	ERR1218693	SAMEA3531714	R	R	R		R	R	R	R	I	R	R	R
ERS838865	18090_8#4	ERR1218694	SAMEA3531716	I	R	R		S	S	R	R	R	R	S	R
ERS838867	18090_8#5	ERR1218695	SAMEA3531718	S	R	R		S	S	R	R	R	S	S	S
ERS838869	18090_8#6	ERR1218696	SAMEA3531720	S	R	R		S	S	R	R	S	S	S	S
ERS838871	18090_8#7	ERR1218697	SAMEA3531722	S	R	R		S	S	R	R	R	R	R	R
ERS839037	18090_8#84	ERR1218774	SAMEA3531888	I	R	R		S	S	R	R	S	S	S	S
ERS838873	18090_8#8	ERR1218698	SAMEA3531724	R	R	R		S	S	R	R	R	I	R	R
