# Supplementary material for: PanKA: Leveraging population pangenome to predict antibiotic resistance
Source: iScience. 2024 Aug 2;27(9):110623. doi: 10.1016/j.isci.2024.110623 (PMC11369404; doi:10.1016/j.isci.2024.110623)
Supplement: Table S6. List of isolates of K. pneumoniae dataset [file mmc7.csv]

Patric.Genome.ID	Year	amikacin	amoxicillin_clavulanic_acid	ampicillin_sulbactam	aztreonam	cefazolin	cefepime	cefoxitin	ceftazidime	ceftriaxone	cefuroxime_sodium	ciprofloxacin	ertapenem	gentamicin	imipenem	levofloxacin	meropenem	nitrofurantoin	ofloxacin	piperacillin_tazobactam	tetracycline	ticarcillin_clavulanic_acid	tobramycin	trimethoprim	trimethoprim_sulfamethoxazole
573.129	2023	S		S	S	S	S	S	S	S	S	S		S	S	S	S	R		S	S		S		S
573.14253	2023	S		R	R	R	R	R	R	R	R	R		S	S	R	S			R	S		S		S
573.14252	2023	S		R	R	R	S	R	R	R	R	R		R	R	R	R	R		R	R				R
573.14251	2023	S		R	R	R	R	R	R	R	R	R		S	R	R	R	R		R	R				R
573.14249	2023	S		R	R	R	R	S	R	R	R	R		R	S	R	S			R	R		R		R
573.14248	2023	S		R	R	R		R	R	R	R	R		R	S	R	S	R		R	R		S		R
573.14247	2023	S		R	R	R		R	R	R	R	R		R	R	R	R	R		R	R				R
573.14246	2023	S		R	R	R	R	R	R	R	R	R		R	R	R	R	R		R	R		S		S
573.14245	2023	S		R	R	R	R		R	R	R	R		R	S	R	S				R		R		R
573.14244	2023	S		R	R	R	R	S	R	R	R	R		R	S	R	S	R		R	S		S		R
573.14243	2023	S		R	R	R	R	R	R	R	R	R		S	R	R	R	R		R	R		R		R
573.14241	2023	S		R	R	R	R	R	R	R	R	R		R	S	R	S	R		R	S		R		R
573.1424	2023	S		R	R	R	R	R	R	R	R	R		R	R	R	R			R	R		R		R
573.14239	2023	S		R	R	R	R	R	R	R	R	R		R	R	R	R			R	R		R		R
573.14238	2023	S		R	R	R	R	R	R	R	R	R		R	R	R	R			R	S				R
573.14237	2023	S		R	R	R	R	S	R	R	R	S		S	S	S	S				R				R
573.14236	2023	S		R	R	R	S	R	R	R	R	R		R	R	R	R	R		R	S		S		R
573.14235	2023	S		R	R	R	R	S	R	R	R	R		R	S		S			S	R		R		R
573.14234	2023	S		R	R	R	S	R	R	R	R	R		R	R	R	R	R		R	S		S		R
573.14232	2023	S		R	R	R	S	R	R	R	R	R		S	S	R	S	R		R	S		S		R
573.14229	2023	S		R	R	R		R	R	R	R	S		S	R	S	S	S		R	S		S		S
573.14227	2023	S		R	R	R	S	R	R	R	R	R		R	S	R	S	R		R	R		R		R
573.14225	2023	S		R	R	R			R	R	R	R		R	R	R	R			R	S				R
573.14222	2023	S		R	R	R	S	R	R	R	R	R		R	R	R	R			R	R				R
573.14257	2023	S		R	R	R	R	S	R	R	R	R		S	S	R	S				R		R		R
573.14258	2023	S		R	R	R	R	S	R	R	R	R		S	S	R	S	R			R		R		R
573.14259	2023	S		R	R	R	R	S	R	R	R	R		S	S	R	S			R	R		R		R
573.14262	2023	S		R	R	R	R	R	R	R	R	R		R	S	R				R	R		S		R
573.14298	2023	S		R	R	R	R	S	R	R	R	R		S	S	R	S	R			R		R		R
573.14297	2023	S		R	R	R	R	R	R	R	R	S		S	S	S	S	R			R		S		R
573.14296	2023	S		R	R	R	R	R	R	R	R	R		R	R	R	R			R	R				R
573.14295	2023	S		R	R	R	S	S	R	R	R	R		S	S	R	S			R	R				R
573.14292	2023	S		R	R	R	R	R	R	R	R	R		R	R	R	R			R	S		S		R
573.14291	2023	S		R	R	R	R		R	R	R	R		S	S	R	S			R	S		S		S
573.1429	2023	S		R	R	R	R	R	R	R	R	R		R	R	R	R	R		R	R				R
573.14287	2023	S		R	R	R	S	S	R	R	R	R		R	S	R	S	S		R	S		S		R
573.14286	2023	S		R	R	R	S	R	R	R	R	R		R	S	R	R			R	R		S		R
573.14285	2023	S		R	R	R	S	R	R	R	R	R		S	S	R	S			R			S		R
573.14284	2023	S		R	R	R	R	R	R	R	R	R		R	R	R	R			R	R				R
573.14221	2023	S		R	R	R	S	S	R	R	R	R		R	S	R	S	R		R	R		R		R
573.1428	2023	S		R	R	R	R	R	R	R	R	R		S	R	R	R	R		R	R		R		R
573.14278	2023	S		R	R	R	R	R	R	R	R	R		R	S	R	S	R		R	R		R		R
573.14277	2023	S		R	R	R	R	S		R	R			R	S	S	S			S	R		S		R
573.14275	2023	S		R	R	R	R	R	R	R	R	R		S	S	R	S	R		R	R		S		R
573.14274	2023	S		R	R	R		R	R	R	R	R		R	S	R	S	R		R	R		S		R
573.14273	2023	S		R	R	R	R	R	R	R	R	R		R	S	R	S	R		R	R		R		R
573.14272	2023	S			S	S	S	R	S		R	R		R	S	R	S	R		S	R				R
573.14271	2023	S		R	R	R		S	R	R	R	R		S	S	R	S	R		S	R				R
573.1427	2023	S		R	R	R	R	S	R	R	R	R		S	S	R	S				S		S		S
573.14268	2023	S		R	R	R	S	R	R	R	R	R		R	R	R	R	R		R	R		S		R
573.14267	2023	S		R	R	R		S	R	R	R	R		R	S	R	S				R		R		R
573.14264	2023	S		R	R	R	S	R	R	R	R	R		R	R	R	R			R	S				R
573.14279	2023	S		R	R	R	R	S	R	R	R	R		R	S	R	S	R			R		R		R
573.1422	2023	S		R	R	R	R	R	R	R	R	R		S	R	R	R	R		R	R		S		R
573.14219	2023	S		R	R	R	R	S	R	R	R	R		R	S	S	S			S	R		R		R
573.14217	2023	S		R	R	R	S	R	R	R	R	R		R		R	R	R		R	S		R		R
573.14176	2023	S		R	R	R	S	R	R	R	R	R		R	S	R	S			R	R		S		R
573.14174	2023	S		R	S	R	S	R	R	R	R	R		R	S	R	S			R	R		S		R
573.14172	2023	S		R	R	R	S	R	R	R	R	R		R	S	R	S			R	R		S		R
573.14171	2023	S		R	S	R	S	S			S	S		S	S	S	S			R	S		S		S
573.1417	2023	S		R	R	R		S	R	R	R	S		S	S	S	S			R	S		S		S
573.14169	2023	S		R	R	R	R	S	R	R	R	R		R	S	S	S				R		R		R
573.14168	2023	S		R	S	R	S	R	R	R	R	R		S	R	R	R	R		R			S		R
573.14167	2023	S		R	R	R	S	R	R	R	R	R		S	R	R	R			R	S		S		R
573.14166	2023	S		R	R	R	S	R	R	R	R	R		R	S	R	S	R		R	S				R
573.14164	2023	S		R	R	R	R	S	R	R	R	R		R	S	R	S	R			R		R		R
573.14163	2023	S		R	S	R		R	R	R	R	R			R	R	R	R		R	S		S		R
573.14179	2023	S		R	R	R	R	R	R	R	R	R		R	S	R	R	R		R	S				S
573.14162	2023	S		R	R	R	S	R	R	R	R	R		R	S	R	S			R	R		S		R
573.1416	2023	S		R	R	R	R	R	R	R	R	R		R	S	R	S				R				R
573.14159	2023	S		R	R	R	S	R	R	R	R	R			S	R	S	R		R	R		S		R
573.14156	2023	S		R	S	R		R	R	R	R	R		R	S	R	S			R	R		S		R
573.14155	2023	S		R	S	R	S	S	R	R	R	R		S	S	R	S			R	R				R
573.14154	2023	S		R	S	R			R	R	R	R		R	S	R	S	R		R	S				S
573.14152	2023	S		R	S	R	S	R	R	R	R	R		R	S	R		R		R	R		S		R
573.14151	2023	S		R	S	R	R	S	R	R	R	R		S	S	R	S			S	R				R
573.1415	2023	S			S	S	S	R	S		R	S		S	S	S	S			S	R		S		S
573.14149	2023	S		R	S	R			R	R	R	R		R	S	R	S	R			R		R		R
573.14147	2023	S		R		R	S	S	R	R	R	R		R	S	R	S	R		R	S		S		R
573.14144	2023	S		R		R	S	R	R	R	R	R		R	S	R		R		R	R		S		R
573.14161	2023	S		R	R	R	R	S	R	R	R	R		S	S	R	S			R	R				R
573.143	2023	S		R	R	R	R	S	R	R	R	R		S	S	R	S	R			R		R		R
573.1418	2023	S		R	R	R		S	R	R	R	R		R	S	R	S			R	R		R		R
573.14187	2023	S		R	R	R	S	R	R	R	R	R		R	S	R				R	R		R		R
573.14215	2023	S		R	R	R	R	S	R	R	R	R		S	S	R	S			S	S		S		S
573.14212	2023	S		R	R	R	S	R	R	R	R	R		R	S	R	R	R		R	S				R
573.14211	2023	S		R	R	R		S	R	R	R	R		S	S	R	S	R		S	S		S		R
573.1421	2023	S		R	R	R	R		R	R	R	R		S	R	R	S			R	S		S		R
573.14209	2023	S		R	R	R	R	R	R	R	R	R		R	S	R	S			R	R		S		R
573.14208	2023	S		R		R	R	S	R	R	R	R		S	S	R	S			S	R				R
573.14207	2023	S		R	R	R		R	R	R	R	R		R	S	R	S			R	R		S		R
573.14206	2023	S		R	R	R	S	R	R	R	R	R		S	R	R	R			R	R		R		R
573.14205	2023	S		R		R	R		S	R	R	R		R	S		S	R		S	R		R		R
573.14203	2023	S		R	R	R	R	S	R	R	R	R		S	S	R	S			S	R				R
573.14202	2023	S		R	R	R	S	R	R	R	R	R		S	S	R	S	R		R	R		S		R
573.14186	2023	S		R	R	R	R	R	R	R	R	R		R		R	R	R		R	R		R		R
573.14201	2023	S		R	S	R	S	S	S	R	S	S		S	S	S	S	R		S	R		S		R
573.14198	2023	S		R	R	R	R	S	S	R	R	R		R	S		S			S	R				R
573.14197	2023	S		R	R	R		R	R	R	R	R		R	R	R	R			R	R		S		R
573.14196	2023	S		R	R	R	R	S	R	R	R	R		S	S	R	S			S	S		S		S
573.14195	2023	S		R		R		R	R	R	R	R		S	S	R	S			R	R		S		R
573.14194	2023	S		R	R	R		S	R	R	R	R		S	S	R	S			R	R		R		R
573.14193	2023	S		R	S	R		S	R	R	R	R		R	S	R	S			R	S		R		R
573.14192	2023	S		R	S	R	S	R	R	R	R	R		R	S	R	S	R		R	S				R
573.14191	2023	S		R	S	R	R	S	R	R	R	R		R	S	R	S			S	R				R
573.1419	2023	S		R	R	R	R	S	R	R	R	R		S	S	R	S			S	R				R
573.14189	2023	S		R	R	R	R		R	R	R	R		R	S	R	S			R	S				R
573.14188	2023	S		R	S	R	S	R	R	R	R	R		R	S	R	S	R		R	S				R
573.14199	2023	S		R	R	R	R	R	R	R	R	R		R	S	R	S				R				R
573.14143	2023	S		R	S	R	S	R	R	R	R	R		R	S	R	S	R		R	R		S		R
573.14302	2023	S		R	S	R	S	R	S		R	S		S	S	S	S	R		R	R		S		R
573.14304	2023	S		R	R	R	R	S	R	R	R	R		R	S		S				R		R		R
573.1441	2023	S		R	R	R		S	R	R	R	S		R	S	S	S	S		S	R				R
573.14409	2023	S			R	R		S	R	R	R	R		R	S	R	S	R		S	S		R		S
573.14408	2023	S		R	R	R	R	S	R	R	R	R		R	S	S	S			S	R				R
573.14405	2023	S		R	R	R	R	R	R	R	R	R		R	S	R	S				R		R		R
573.14407	2023	S		R	R	R	R	R	R	R	R	R		R	R	R	R	R		R			R		R
573.14406	2023	S		R	R	R		R	R	R	R	R		S	R	R	R			R	S		S		R
573.14404	2023	S		R	S	R	R	S	R	R	R	R		R	S	R	S	S		R	S				S
573.14403	2023	S		R	S	R	S	S	R	R	R	R		S	S	R	S	R		R	S		R		R
573.14402	2023	S		R	R	R	R	S	R	R	R	R		R	S	S	S				R				R
573.14401	2023	S		R	R	R	R	R	R	R	R	R		R	R	R	R			R	R		R		S
573.14399	2023	S		R	R	R		R	R	R	R	R		R	R	R	R			R	R		R		R
573.14398	2023	S		R	R	R	R	S	R	R	R	R		S	S	R	S	R		S	S		S		S
573.14397	2023	S		R	R	R	R	S	R	R	R			R	S	S	S			S	R		R		R
573.14396	2023	S		R	R	R	S		R	R	R	R		S	S	R	S	R			R				S
573.14395	2023	S		R	R	R			R	R	R	R		S	S	R	S	R		R	S				R
573.14393	2023	S		R	R	R	R	R	R	R	R	R		R	R	R	R			R	R				R
573.14392	2023	S		R	R	R	R	S	R	R	R	R		S	S	R	S			S	S		S		R
573.14391	2023	S		R	R	R	R	R	R	R	R	R		R	S	R	S			R	R				S
573.14389	2023	S		R	R	R	S	R	R	R	R	R		R	S	R	S	R		R	R		R		R
573.14386	2023	S		R	R	R	S		R	R	R	R		S	S	R	S	R			R				S
573.14387	2023	S			S	S	S	R	S		R	S		S	S	S	S			S	R		S		S
573.14384	2023	S		R	R	R	S		R	R	R	R		S	S	R	S			R	S				R
573.14383	2023	S		R	R	R	R		R	R	R	R		S	S	R	S	R		S	R		S		S
573.14411	2023	S		R	R	R	R	S	S	R	R	S		S	S	S	S	R		S	S		S		S
573.14412	2023	S		R	R	R	S	R	R	R	R	R		R	S	R	S	R		R	R		S		R
573.14413	2023	S		R	R	R	R	S	R	R	R	R		R	S	R	S	R		R	S				S
573.14415	2023	S		R	R	R	R		R	R	R	R		R	S	R	S				R		R		R
573.14443	2023	S		R	R	R	R	S	R	R	R	R		R	S	S	S	R		S	R				R
573.14442	2023	S		R	R	R	S	R	R	R	R	R		S	R	R	R			R	S		S		R
573.1444	2023	S			R	R	S	S	R	R	R	S		S	S	S	S			S	S		S		S
573.14438	2023	S		R	R	R	S	R	R	R	R	R		R	R	R	R	R		R			R		R
573.14437	2023	S		R	R	R	R	R	R	R	R	R		S	R	R	R	R		R	R		S		S
573.14436	2023	S		R	R	R	R		R	R	R	R		S	S	R	S			R			S		R
573.14435	2023	S		R	R	R	R		R	R	R			R	R	S	S	R		R	R		S		R
573.14433	2023	S		R	R	R	S	R	R	R	R	R		R	R	R	R			R	S				R
573.14432	2023	S		R	R	R	R	S	R	R	R	R		R	S	R	S			R	R		R		R
573.14431	2023	S		R	R	R	R	R	R	R	R	S		S	R	S	R			R	R		S		S
573.1443	2023	S		R	R	R	R	R	R	R	R	R		R	R	R	R	R		R	R				R
573.14381	2023	S		R	R	R	R	S	R	R	R	R		R	S	R	S				R		R		R
573.14429	2023	S		R	R	R		S		R	R	R		S	S	S	S			S	R		R		R
573.14427	2023	S		R	R	R	R	S	R	R	R	R		S	S	S	S	S		S	R				R
573.14426	2023	S		R	R	R	S	R	R	R	R	R		R	R	R	R			R	S				S
573.14424	2023	S		R	R	R	R	S	R	R	R	R		S	S	R	S			S	R				R
573.14423	2023	S		R	R	R	R	S	R	R	R	R		R	S	S	S				R		R		R
573.14422	2023	S		R	R	R	S	R	R	R	R	R		S	R	R	R	R		R	S		S		R
573.14421	2023	S		R	R	R	R	S	R	R	R	R		S	S	R	S	R			S				R
573.1442	2023	S		R	S	R	S	R	R	R	R	R		R	S	S	S			R	R		R		S
573.14419	2023	S		R	R	R	S	R	R	R	R	R		S	R	R	R			R	S		S		R
573.14418	2023	S		R	S	R	S	R	R	R	R	R		R	R	R	R			R	R		R		R
573.14417	2023	S		R	R	R	R	R	R	R	R	R		R	R	R	R	R		R	R		R		R
573.14416	2023	S		R	R	R	R	R	R	R	R	R		R	S	R	S				R		R		R
573.14428	2023	S		R	R	R	R		R	R	R	S		S	R	S	R			R	S		S		S
573.1438	2023	S		R	R	R	S	R	R	R	R	R		R	S	R	S			R	R		S		R
573.14379	2023	S		R	R	R	R		R	R	R	R		R	S	R	S				R		R		R
573.14377	2023	S		R	R	R	S	R	R	R	R	R		S	R	R	R			R	S		S		R
573.1434	2023	S		R	R	R	R	R	R	R	R	R		S	S	R	S	R			R		S		S
573.14339	2023	S		R	R	R		R	R	R	R	R		R	R	R	R			R	R		S		R
573.14338	2023	S			R	R	S	S	R	R	R			R	S	S	S			S	R		R		R
573.14337	2023	S		R	R	R	S		R	R	R	R		S	S	R	S	R		R	S		S		R
573.14336	2023	S		R	R	R	R	R	R	R	R	R			S	R	S	R		R	R		R		S
573.14335	2023	S		R	R	R	R	R	R	R	R	R		R	S	R	S				R		R		R
573.14334	2023	S			R	R	R	S	R	R	R	S		S	S	S	S			R	S				S
573.14333	2023	S		R	R	R	R		R	R	R	R		R	S	R	S			R	R		R		R
573.14332	2023	S		R	R	R	R	S	R	R	R	R		S	S	R	S	R			R				R
573.14331	2023	S		R	S	R	S	S	R	R	R	R		S	S	R	S			R	S				R
573.14328	2023	S			S	S	S	R	S		R	S		S	S	S	S			S	R		S		S
573.14341	2023	S		R	R	R	S		R	R	R	R		S	S	R	S	R		S	S		S		R
573.14327	2023	S			R	R	R	S	R	R	R	R		S	S	R	S	R		S	S				R
573.14325	2023	S		R	R	R	S	R	R	R	R	R		R	S	R	S			R	R		R		R
573.14324	2023	S		R	R	R		S	R	R	R	R		R	S	S	S			S	R		R		R
573.14322	2023	S		R	R	R	R	R	R	R	R	R		R	S	R	S			R	R				S
573.1432	2023	S		R	R	R			R	R	R	R		S	S	R	S			R	R				R
573.14319	2023	S		R	R	R	S	R	R	R	R	R		R	S	R	S			R	R				S
573.14316	2023	S		R	R	R	R	R	R	R	R	R		S	R	R	R			R	R		S		R
573.14311	2023	S		R	R	R	R	R	R	R	R	R		R	R	R	R			R	R				R
573.1431	2023	S		R	R	R	R	R	R	R	R	R		R	R	R	R			R	R				R
573.14309	2023	S		R	S	S	S	R	S	R	R	S		S	S	S	S	R			R		S		S
573.14307	2023	S		R	R	R	R	R	R	R	R	R		R	S	R	S			R	S		R		R
573.14305	2023	S		R	S	R	S	S	S		S	S		S	S	S	S	R		S	R		S		S
573.14326	2023	S		R	R	R		S	R	R	R	R		S	S	R	S				S				R
573.14303	2023	S		R	R	R	R	R	R	R	R	R		R	R	R	R	R		R	S		S		R
573.14342	2023	S		R	R	R	R	R	R	R	R	R		R	R	R	R			R	R		S		R
573.14344	2023	S		R	R	R	R	S	R	R	R	R		R	S	S	S				R		R		R
573.14376	2023	S			R	R		S	R	R	R	S		S	S	S	S	R		S	S		S		S
573.14375	2023	S		R	R	R	R	R	R	R	R	R		R		R		R			S				R
573.14373	2023	S		R	R	R	R	S	R	R	R	R		R	S	R	S			R	S		R		R
573.14372	2023	S			R	R	R	S	R	R	R	R		S	S	R	S			S	S				R
573.14369	2023	S		R	R	R	S	S	R	R		R		S	S	R	S	S			R				S
573.14367	2023	S		R	R	R	R	R	R	R	R	R		S	S	R	S	R			R		S		S
573.14366	2023	S			R	R	R	S	R	R	R	R		S	S	R	S			S	S		S		R
573.14365	2023	S			S	S	S	R	S		R	S		S	S	S	S			S	R		S		S
573.14363	2023	S		R	R	R	R	S	R	R	R	R		R	S	S	S				R		R		R
573.14362	2023	S		R	R	R	R	R	R	R	R	R		R	R	R	R			R	R		S		R
573.14361	2023	S		R	R	R		R	R	R	R	R		S	S	R	S	R		R	R		S		R
573.14343	2023	S		R	R	R	R	S	R	R	R	R		R	S	R	S				R		R		R
573.1436	2023	S		R	R	R	R	R	R	R	R	R		R	R	R	R			R	R				R
573.14357	2023	S		R	R	R	R	R	R	R	R	R		R	R	R	R			R	R		S		R
573.14356	2023	S		R	R	R	R	R	R	R	R	R		R	S	R	S	R		R	R				R
573.14355	2023	S		R	R	R	S	R	R	R	R	R		R	S	R	S	R		R	R				R
573.14352	2023	S		R	R	R	S	R	R	R	R	R		S	R	R	R	R		R	R		R		R
573.14351	2023	S		R	R	R	S	R	R	R	R	R		S	S	R	S				S		S		R
573.1435	2023	S		R	R	R	R		R	R	R	R		R	S	R	S				R		R		R
573.14349	2023	S		R	R	R	R		R	R	R	R		S	S	R	S				R				R
573.14348	2023	S		R	R	R	R		R	R	R	R		R	S	R	S			R	R		R		R
573.14347	2023	S		R	R	R		R	R	R	R	R		R	S	R		R		R	R		S		R
573.14346	2023	S		R	R	R	S	R	R	R	R	R		R	S	R	S			R	R		S		R
573.14345	2023	S		R	R	R	R	R	R	R	R	R		R	S	R	S	R			R		R		R
573.14359	2023	S		R	R	R	R		R	R	R	R		R	S	R	S	R		S					R
573.14142	2023	S		R		R		R	R	R	R	R		S	S	R	S	R		R			S		R
573.14141	2023	S		S		R	S	S	R			R		S	R	R	S			S	R		S		R
573.1414	2023	S		R	R	R		R	R	R	R	R		R	S	R	S	R		S	S		S		S
573.13952	2023	S		R	R	R	R	R	R	R	R	R		S	R	R	R			R			S		R
573.1395	2023	S		R	R	R	R	S	R	R	R	R		S	S	R	S				R		R		R
573.13949	2023	S			R	R	R	S	R	R	R	R		S	S	R	S			S	R		S		R
573.13947	2023	S		R	R	R	S	R	R	R	R	R		S	R	R	R			R					R
573.13946	2023	S		R	R	R	R	R	R	R	R	R		R	S	R	S	S		S	R		R		R
573.13945	2023	S		R	R	R	R	S	R	R	R	R		S	S	R	S			R	R		R		R
573.13944	2023	S		R	R	R	S	S		R	R	R		S	R	R				R	R		S		R
573.13943	2023	S		R	R	R			R	R	R	R		S	S		S			R			S		R
573.13941	2023	S		R	R	R	R		S	R	R	R		S	R	R				R	R		S		R
573.13938	2023	S		R	R	R	R	R	R	R	R	R		S	R	R	R			R	S		S		R
573.13936	2023	S		S		R	S		S	R	R	R		S	S	R	S			S	R		S		R
573.13935	2023	S		R	R	R	R		R	R	R	S		S	S	S	S				R		R		R
573.13934	2023	S		R	S	R	R	S	R	R	R	R		S	S	R	S			S	S		R		R
573.13932	2023	S		R		R	R		R	R	R	R		S	S	R	S	R		R	R		R		R
573.1393	2023	S		R	R	R	R	R	R	R	R	R		R	R	R	R			R	R				S
573.13929	2023	S		R	R	R	R	S	R	R	R	R		S	S	S	S				R				R
573.13928	2023	S		S	R	R	S	S	R		S	S			S	S	S			S	S				S
573.13927	2023	S		R	R	R	R	S	R	R	R	R		S	S	R	S			S	S		S		S
573.13925	2023	S		R	R	R		S	R	R	R	S		S	S	S	S			R	R		S		R
573.13924	2023	S		R	R	R	R		S	R	R	S		S	S	S	S			S	S		S		S
573.13922	2023	S		R	R	R	R	R	R	R	R	R		R	S	R	S	R		R	R				S
573.13921	2023	S		R	R	R	R		R	R	R	R		S	S	R	S			R			R		R
573.13919	2023	S		R	R	R	R	R	R	R	R	R		R	R	R	R	R		R					R
573.13954	2023	S		R	S	R	S		R	R	R	R		S	R	R	R			R	S		S		R
573.13955	2023	S		R	R	R			R	R	R	R		R	R	R	R			R	R		R		S
573.13956	2023	S		R	S	R	S		R	R	R	R		S	R	R	R			R	S		S		R
573.13957	2023	S		R	R	R	R	S		R	R	R		S	R	R				R	R		S		R
573.13988	2023	S		R	R	R	R	S	R	R	R	R		R	S	R	S	R		R	R		R		R
573.13987	2023	S		R	R	R	R	S	R	R	R	R		R	S	R	S			R	R		R		R
573.13985	2023	S		R		R	R	S	R	R	R	R		S	S	R	S			S	R				R
573.13984	2023	S		R	R	R	R	S	R	R	R	R		R	S	R	S	R			R		R		R
573.13983	2023	S		R	R	R		R	R	R	R	R		R	S	R	S			R	R		S		R
573.13982	2023	S		R	R	R		R	R	R	R	R		R	S	R	S			R	R		S		R
573.1398	2023	S		R	S	S	S	S	S		S	S		S	S	S	S	R		R	S		S		S
573.13979	2023	S		R	R	R		R	R	R	R	R		R	S	R	S			R	R		S		R
573.13976	2023	S		R	R	R	R	S	R	R	R	R		S	S	R	S	R		S	S		S		S
573.13973	2023	S		R	R	R	R	R	R	R	R	R		R	R	R	R			R	S				R
573.13972	2023	S		R	R	R	R	S	R	R	R	R		R	S	R	S	R			S		R		R
573.13918	2023	S		R	R	R	R		R	R	R	R		R	R	R	R	R		R	R				S
573.13971	2023	S		R	R	R	R	R	R	R	R	R		S	R	R	R	R		R	S		S		R
573.13969	2023	S		R	R	R	R	S	R	R	R	R		S	S	R	S			S	R				R
573.13968	2023	S		R	R	R	R		S	R	R	R		S	S	R	S			S	S		S		S
573.13967	2023	S		R	S	S	S	R	S		R	S		S	S	S	S				R		S		R
573.13966	2023	S		R	R	R	R	S	R	R	R	R		R	S	R	S	R		S	R		R		R
573.13965	2023	S		R	R	R	R		R	R	R	R		S	R	R	R			R	R		S		R
573.13964	2023	S		R	R	R	R	R	R	R	R	R		R	S	R	S			R	R		R		R
573.13963	2023	S		R	R	R			R	R	R	R		R	S	R	S			R	R				R
573.13962	2023	S				S	S	S	R		S	R		S	S	R	S			S	R				S
573.13961	2023	S		R	R	R		R	R	R	R	R		R	R	R	R	R		R	S		S		R
573.13959	2023	S		R	R	R	S	S	R	R	R	R		R	S	R	S				R		S		R
573.13958	2023	S		R	R	R	R	R	R	R	R	R		R	R	R	R			R	S		S		R
573.1397	2023	S		R	R	R	R	S	R	R	R	R		S	S	R	S	R		S	S		S		R
573.13916	2023	S		R	R	R	R	R	R	R	R	R		R	R	R	R			R	R		R		R
573.5711	2023	S	S		R		S	S	R			S	S	R			S			S			S	S
573.13914	2023	S			R	R		S		R	R	R		S	S	S	S	R		S	S		S		R
573.13881	2023	S		R	R	R	R	R	R	R	R	R		S	R	R	R			R			S		R
573.1388	2023	S		R	S	R	R	R	R	R	R	R		R	S	R	S	R		S	R				R
573.13879	2023	S		R	R	R	R	R	R	R	R	R		S	R	R	R			R	R		R		R
573.13878	2023	S		R	R	R		S	R	R	R	R		R	S	R	S			S	S		R		R
573.13876	2023	S			R	R	S	S	R	R	R	R		S	S	R	S			S	S		R		R
573.13875	2023	S		R	R	R	R	S	R	R	R	R		S	S	R	S	R		S	R				R
573.13874	2023	S				R	R	S		R	R	S		R	S	S	S			S	R				R
573.13873	2023	S		R	R	R	R	R	R	R	R	R		R	S	R	S	R		R	R		S		S
573.13872	2023	S		R	R	R	R	R	R	R	R	R		S	R	R	R			R	R				R
573.13871	2023	S		R	R	R		S	R	R	R	R		R	S	R	S	R		S	R		R		R
573.1387	2023	S		R	R	R	R	S	R	R	R	S		S	S	S	S			S	S		S		S
573.13882	2023	S		R	R	R	R	S	R	R	R	R		S	S	S	S			S	R				R
573.13869	2023	S		R	R	R	R	R	R	R	R	R		R	S	R	S			R	R		R		R
573.13866	2023	S		R	R	R	R	R	R	R	R	R		R		R	R	R		R	R		S		R
573.13865	2023	S			R	R	S	R	R	R	R	R		S	R	R	R	R		R	R		S		R
573.13864	2023	S		R	R	R	R	R	R	R	R	R		R	S	R		R		R	R		R		R
573.13863	2023	S		R	R	R	R	R	R	R	R	R		R	S	R	S	R		R	R		R		R
573.1386	2023	S			R	R		S		R	R	R		S	S	R	S	R		S	S		S		S
573.13859	2023	S		R	R	R	R	S	R	R	R	R		R	S	R	S				R		R		R
573.13858	2023	S		R	R	R	R	R	R	R	R	R		R	S	R	S	R		R	R		R		R
573.13857	2023	S		R	R	R	R	S	R	R	R	R		S	S	R	S	R		S	S		S		R
573.13856	2023	S			R	R		S	R	R	R	R		R	S	R	S				S		R		R
573.13855	2023	S		R		R	S	R	R	R	R	R		R	R	R	R			R					R
573.13854	2023	S		R	R	R		R	R	R	R	R		S	R	R	R			R	R		S		R
573.13868	2023	S		R	S	R	S	S	S	R	R	R		S	S	R	S			S	R				R
573.1399	2023	S		R	R	R		R	R	R	R	R		R	R	R	R	R		R	R				R
573.13884	2023	S		R	R	R	R	S	R	R	R	R		S	S	R	S			S	R				R
573.13885	2023	S		R	R	R	R	S	R	R	R	R		S	S	R	S	R		S	S		S		S
573.13913	2023	S		R	R	R	R	R	R	R	R	R		R	R	R	R			R	S		R		S
573.13912	2023	S		R	R	R	R	S	R	R	R	R		R	S	R	S	R		R	S				S
573.13911	2023	S		R	R	R	R	R	R	R	R	R			R	R	R			R	S		R		S
573.1391	2023	S		R	R	R			R	R	R	R		S	S	R	S			S	S				R
573.13909	2023	S		R	R	R	R	R	R	R	R	R		R	R	R	R	R		R	R				R
573.13908	2023	S		R	R	R	R	R	R	R	R	R			R	R	R	R		R	S		R		S
573.13907	2023	S		R	R	R	R		R	R	R	R		R	S	R	S	R		R					R
573.13906	2023	S		R	R	R		R	R	R	R	R		R	S	R	S	R		R	S				R
573.13905	2023	S		R	R	R	R		R	R	R	R		R	R	R	R			R	S		R		S
573.13903	2023	S		R	R	R	R	S	R	R	R	R		S	S	R	S	R		S			S		S
573.13902	2023	S		R	R	R		S	R	R	R	R		R	S	R	S	R		S	R		R		R
573.13883	2023	S		R	R	R			R	R	R	R		S	S	R	S			R			S		R
573.13901	2023	S		R	R	R	R		R	R	R	R		R	S	R	S	R		S	R				R
573.13899	2023	S		S	S	R	S	S	S	R	R	R		S	S		S			S	S		S		R
573.13898	2023	S		R	R	R	R	S	R	R	R	R		S	S	R	S			R	S		R		R
573.13897	2023	S		R	R	R	R	S	R	R	R	S		S	S	S	S			R	R		R		R
573.13894	2023	S		R		R	S		R	R	R	R		R	R	R	R	R		R	R				R
573.13892	2023	S		R	R	R	R	S	R	R	R	R		S	S	R	S			S	S		R		S
573.13891	2023	S		S	S	R	S		R	R	R			S	S	S	S	R		S	R				R
573.1389	2023	S		R	R	R		S		R	R	R		R	S	R	S			S	R		R		R
573.13889	2023	S		R	R	R	R	S	R	R	R	R		R	S	R	S			S	R		R		R
573.13888	2023	S		R	R	R		S	R	R	R	R		S	S	R	S	R		S	R				R
573.13887	2023	S		R	R	R	R	R	R	R	R	R		S	R	R	R	R		R			S		R
573.13886	2023	S		R	R	R		R	R	R	R	R		R	S	R	S	R		R	S				R
573.139	2023	S		R	R	R		R	R	R	R	R		R	R	R	R			R	R		R		S
573.13992	2023	S		R	R	R		S	R	R	R	R		R	S	R	S			S	R				R
573.13994	2023	S		R	R	R	R	S	R	R	R	R		S	S	R	S	R			R				R
573.13995	2023	S			R	R	R	S		R	R	S		S	S	S	S	S		S	S		S		S
573.14101	2023	S		R	R	R	R	S	R	R	R			R	S	S	S	R		S	R				R
573.141	2023	S		R	R	R	R	S	R	R	R	R		R	S	R	S				S		R		R
573.14099	2023	S		R	R	R	S	R	R	R	R	R		R	S	R	S	R		R	S		S		R
573.14098	2023	S		R	R	R		R	R	R	R	R		S	R	R	R			R					R
573.14096	2023	S		R	R	R		R	R	R	R	R		R	R	R				R	R		S		R
573.14095	2023	S		R	R	R	R		R	R	R	R		R	S	R	S	R			R		R		R
573.14094	2023	S		R	R	R	R	S	R	R	R	R		R	S	R	S	S		S	R				R
573.14093	2023	S		R	R	R	S	R	R	R	R	R		R	S	R	S			R	R		S		R
573.14092	2023	S		R	R	R	R	S	R	R	R	R		R	S	R	S	R		R					S
573.14091	2023	S		R	R	R		R	R	R	R	R		S	R	R	R			R	R				S
573.14089	2023	S		R	R	R	S	R	R	R	R	R		R	S	R	S			R	S				R
573.14102	2023	S		R	R	R	R		R	R	R	R			S	R	S	R		R	R				R
573.14088	2023	S		R	R	R	S	R	R	R	R	R		R	S	R	S			R	S				R
573.14087	2023	S		R	R	R	R	R	R	R	R	R		R	S	R				R	R		R		R
573.14085	2023	S		R	R	R	R	R	R	R	R	R		R	R	R	R	R		R	S				R
573.14083	2023	S		R	R	R	R	R	R	R	R	R		R	S	R	S			R	R		S		R
573.14082	2023	S		R	R	R	R	S	R	R	R	R		S	S	R	S			S	S				R
573.1408	2023	S		R	R	R	R	R	R	R	R	R		R	S	R	S			R	R		R		R
573.14079	2023	S		R	R	R		R	R	R	R	R		R	R	R	R			R	S		S		S
573.14078	2023	S		R	R	R	R	R	R	R	R	R		R	S	R	S			R	R		R		R
573.14077	2023	S		R	R	R		R	R	R	R	R		R	S	R				R	R		S		R
573.14075	2023	S		R	R	R	R	S	R	R	R	R		R	S	R	S	R		R	S				S
573.14074	2023	S		R	R	R	S	R	R	R	R	R		R	S	R				R	R		S		R
573.14073	2023	S			S	S	S	R	S		R	S		S	S	S	S	R			R		S		R
573.14086	2023	S		R	R	R		R	R	R	R				S		S								R
573.14072	2023	S		R	S	R	R	S	R	R	R	R		R	S	R	S	R		S	R				R
573.14103	2023	S		R	R	R	R	S	R	R	R	R		S	S	R	S	R		S	R				R
573.14106	2023	S		R	R	R	R	R	R	R	R	R		R	S	R	S	R		R	S		S		R
573.14138	2023	S		R	S	R		R	R	R	R	R		S	R	R	R	R		R	S		S		R
573.14134	2023	S		R	R	R	R	S	R	R	R	R		R	S	R	S			S	R		R		R
573.14133	2023	S		R	R	R	S	R	R	R	R	R		R	R	R	R	R		R	S				R
573.14132	2023	S		R	R	R	R	S	R	R	R	R		R	S	R	S	R		R	S				S
573.14131	2023	S		R	R	R	R	R	R	R	R	R		S	S	R	S	R		S	R		S		S
573.1413	2023	S		R	R	R	R	R	R	R	R	R		R	S	R	S	R		R	R		S		R
573.14129	2023	S		R	R	R	R		R	R	R	R		S	S	R	S				R		S		R
573.14128	2023	S		R	R	R	R	R	R	R	R	R		S	S	R	R	R		R	R		R		R
573.14127	2023	S		R	R	R	R	R	R	R	R	R		R	S	R	S	R		R	R		S		R
573.14126	2023	S		R	R	R		R	R	R	R	R		R	S	R				R	R		S		R
573.14124	2023	S		R	R	R	R	S	R	R	R	R		R	S	R	S	R		R	S				S
573.14104	2023	S		R	R	R	R	S		R	R			S	S	S	S	R		R	R		S		R
573.14123	2023	S		R	R	R	R	R	R	R	R	R		R	S	R	S	R		R	R		S		R
573.1412	2023	S		R	R	R		R	R	R	R	R		S	S		S				R		R		R
573.14119	2023	S		R	S	R	R	S	R	R	R	R		S	S	R	S			S	R				R
573.14117	2023	S		R	R	R	R	S		R	R			S	S	S	S	R		R	R		S		R
573.14116	2023	S		R	R	R	R	R	R	R	R	R		R	S	R	S	R		R	R				R
573.14113	2023	S		R	R	R		R	R	R	R	R		S	S	R	S	R		R	S		S		S
573.14112	2023	S		R	R	R	R	R	R	R	R	R		S	S	R	S	R		S	R		S		S
573.14111	2023	S		R	R	R	R	S	R	R	R	R		R	S	R	S	R		R	S				R
573.1411	2023	S		R	R	R	R	R	R	R	R	R		R	S	R	S	R		R	R		R		R
573.14109	2023	S		R	R	R	S	R	R	R	R	R		S	R	R	R			R	S		S		R
573.14108	2023	S		R	R	R	R	S	R	R	R	S		S	S	S	S	R		S	S		S		R
573.14107	2023	S		R	R	R	R	R	R	R	R	R		S	S	R	S	R		R	S		S		S
573.14121	2023	S		R	R	R	R	R	R	R	R	R		S	S	R	S	R		S	R		S		S
573.14445	2023	S		R	R	R	R	S	R	R	R	R		R	S	S	S	S		S	R		R		R
573.14071	2023	S			R	R		S	R	R	R			S	S	S	S			S	S		S		R
573.14069	2023	S		R	R	R	S	R	R	R	R	R		R	S	R	S			R	R				R
573.14029	2023	S		R	R	R	S	S	R	R	R	R		S	S	R	S			R	R		R		R
573.14028	2023	S		R	R	R		S	R	R	R	R		S	S	R	S			R	R				R
573.14027	2023	S		R	R	R	R	S		R	R	S		S	S	S	S	R		S	R		S		R
573.14026	2023	S		R	R	R	R	S	R	R	R	R		R	S	S	S			S	R		R		R
573.14024	2023	S		R	R	R	R	S	R	R	R	R		S	S	R	S	R		S	S		S		R
573.1402	2023	S		R	R	R	S	R	R	R	R	R		R	S	R	S			R	R		S		R
573.14019	2023	S		R		R	S	R	R	R	R	R		R	S	R	S			R	R		S		R
573.14018	2023	S		R	R	R	S	R	R	R	R	R		R	S	R	S			R	R		S		R
573.14017	2023	S		R		R	S	R	R	R	R	R		R	S	R	S			R	R		S		R
573.14016	2023	S		R	S	R	S	S	R	R	R	R		R	S	R	S			R	S		S		R
573.14015	2023	S		R	S	R		R	R	R	R	R		S	S	R	S	R		S	R		S		R
573.1403	2023	S		R	R	R	R	S	R	R	R	R		R	S	R	S			R	S		R		R
573.14014	2023	S		R	R	R	R	S	R	R	R	R		S	S	R	S	R		R	R				R
573.14011	2023	S		R	R	R		R	R	R	R	R		S	R	R	R	R		R	S		S		R
573.1401	2023	S		R	R	R	R	R	R	R	R	R		R	S	R	S	R		R	R		S		R
573.14009	2023	S		R	S	R	S	R	R	R	R	R		R	R	R	R			R	S		S		S
573.14008	2023	S		R	R	R	R	S	R	R	R	R		S	S	R	S	R		S	S		S		R
573.14007	2023	S		R	R	R	R	R	R	R	R	R		S	S	R	S				R		S		S
573.14006	2023	S		R	R	R	R	S	R	R	R	R		R	S	R	S			R	S		R		R
573.14005	2023	S		R	R	R	S	R	R	R	R	R		S	R	R	R			R	S		S		R
573.14004	2023	S		R	R	R	R		R	R	R	R		S	S	R	S	R		R					R
573.14002	2023	S		R	R	R	R	R	R	R	R	R		R	S	R	R			R	R				R
573.14001	2023	S		R	R	R	S	R	R	R	R	R		S	R	R	R	R		R	S		S		S
573.13996	2023	S		R	R	R	R	S	R	R	R	R		R	S	R	S	S		R	R		R		R
573.14013	2023	S			S	S	S	R	S		R	S		S	S	S	S	R		S	R		S		S
573.1407	2023	S			R	R		S	R	R	R			S	S	S	S			S	S		S		R
573.14032	2023	S		R	R	R	R	R	R	R	R	R		S	S	R	S	S		R	R		R		R
573.14035	2023	S		R	R	R	S	R	R	R	R	R		R	S	R	S			R	R		S		R
573.14068	2023	S		R	R	R	S	R	R	R	R	R		R	S	R	S	R		R	R		S		R
573.14065	2023	S		R	R	R	S	R	R	R	R	R		R	S	R	S			R	S				R
573.14064	2023	S		R	S	R	S					R		S	S		S			R	S		S		R
573.14063	2023	S		R	R	R		S		R	R	R		R	S	R	S			R	R		R		R
573.14062	2023	S		R	R	R	R	S	R	R	R	R		R	S	R	S	R		R	S		S		R
573.14061	2023	S		R	R	R	R	R	R	R	R	R		S	R	R	R	R		R			S		R
573.14059	2023	S			R	R	R	S	R	R	R	S		S	S	S	S			S	S		S		S
573.14057	2023	S		R	R	R	R		R	R	R	R		R	S	R	S			R	R		R		R
573.14056	2023	S		R	R	R		R	R	R	R	R		R	R	R	R			R	S		S		R
573.14055	2023	S		R	R	R	S	S	R	R	R	R		S	S	R	S			S	S		S		S
573.14054	2023	S		R	R	R		S	R	R	R	R		R	S	R	S			R	R		R		R
573.14034	2023	S		R	R	R	R	S	R	R	R	R		S	S	R	S			R	R				R
573.14051	2023	S		R	R	R	R	R	R	R	R	R		S	S	R	S			S	R				R
573.14047	2023	S		R	R	R	R	R	R	R	R	S		S	S	S	S	R		R			S		S
573.14046	2023	S		R	R	R		R	R	R	R	R		S	S	R	S			R	S		S		R
573.14045	2023	S		R	R	R	R	S	R	R	R	R		S	S	R	S	R		S	S		S		R
573.14044	2023	S		R	R	R	R	R	R	R	R	R		R	S	R	S	R		R	R		S		R
573.14043	2023	S		R	R	R	R	S		R	R			S	S	S	S	R			R		S		R
573.14042	2023	S		R	R	R		R	R	R	R	R		R	S	R	S			R	R		S		R
573.14041	2023	S		R	R	R	R	S	R	R	R	R		R	S	R	S	R			R		S		R
573.1404	2023	S		R		R		R	R	R	R	R		S	R	R	R			R	R				R
573.14039	2023	S		R	R	R	S	R	R	R	R	R		R	S	R	S			R	R		S		R
573.14038	2023	S		R	R	R	S	R	R	R	R	R		R	S	R	S			R	R		S		R
573.14037	2023	S		R	R	R	R	R	R	R	R	R		S	S	R	S			R			S		R
573.14048	2023	S		R	R	R	R	R	R	R	R	R		R	S	R		R		R	R		S		R
573.13853	2023	S		R	S	R	S	S			S	S		S	S	S	S	S		R	R		S		S
573.14446	2023	S		R	R	R	S	R	R	R	R	R		R	R	R	R	R		R					R
573.14448	2023	S		R	S	R	S		R	R	R	R		S	S	R	S	S			R		S		S
573.15598	2023	S	S			S	S	S		S		S		S			S			S		S	S	S	S
573.15564	2023	S	S			S	S	S		S		S		S			S	S		S		S	S	S	S
573.15555	2023	S	S			S	S	S		S		S		S			S	S		S		S	S	S	S
573.15549	2023	S	S			S	S	S		S		S		S			S	S		S		S	S	S	S
573.1571	2023	S							R			R	R	S									R		R
573.15635	2023	S							R			R	R	S									S		R
573.1565	2023	S							R			R	R	R									R		R
573.15649	2023	S							R			R	R	R									R		R
573.15697	2023	S							R			R	R	R									R		R
573.15696	2023	S							R			R	R	R									R		R
573.15689	2023	S							R			R	R	R									R		R
573.15695	2023	S							R			R	R	R									R		R
573.157	2023	S							R			R	R	R									R		R
573.15701	2023	S							R			R	R	R									R		R
573.15706	2023	S							R			R	R	R									R		R
573.15705	2023	S							R			R	R	R									R		R
573.15704	2023	S							R			R	R	R									R		R
573.15694	2023	S							R			R	R	R									R		R
573.15703	2023	S							R			R	R	R									R		R
573.15702	2023	S							R			R	R	R									R		R
573.15693	2023	S							R			R	R	R									R		R
573.15691	2023	S							R			R	R	R									R		R
573.1569	2023	S							R			R	R	R									R		R
573.15539	2023	S	S			S	S	S		S		S		S			S	R		S		S	S	S	S
573.15541	2023	S	S			S	S	S		S		S		S			S			S		S	S	S	S
573.1556	2023	S	S			S	S	S		S		S		S			S			S		S	S	S	S
573.15626	2023	S	R			R	R	R		R		R		S			R	R		R		R	R	R	R
573.15627	2023	S	S			S	S	S		S		S		S			S	S		S		S	S	S	S
573.15557	2023	S	S			S	S	S		S		S		S			S	S		S		S	S	S	S
573.15552	2023	S	S			S	S	S		S		S		S			S	R		S		S	S	S	S
573.15603	2023	S	R			R	R	R		R		R		R			R	R		R		R	R	R	R
573.15544	2023	S	S			S	S	S		S		S		S			S	S		S		S	S	S	S
573.15599	2023	S				R	S			R		R		S			S	R						R	R
573.1557	2023	S	S			S	S	S		S		S		S			S			S		S	S	S	S
573.15622	2023	S	S			S	S	S		S		S		S			S			S		S	S	S	S
573.15566	2023	S	S			S	S	S		S		S		S			S	S		S		S	S	S	S
573.15563	2023	S	S			S	S	S		S		S		S			S	S		S		S	S	S	S
573.15556	2023	S	S			S	S	S		S		S		S			S			S		S	S	S	S
573.15654	2023	S							R			S	R	S									R		S
573.15548	2023	S	S			S	S	S		S		S		S			S	S		S		S	S	S	S
573.15569	2023	S	S			S	S	S		S		S		S			S			S		S	S	S	S
573.15562	2023	S	S			S	S	S		S		S		S			S			S		S	S	R	R
573.1555	2023	S	S			S	S			S		S		S			S	R		S		S	S	S	S
573.15543	2023	S	S			S	S	S		S		S		S			S	S		S		S	S	S	S
573.15568	2023	S	S			S	S	S		S		S		S			S			S		S	S	S	S
573.15565	2023	S	S			S	S	S		S		S		S			S	S		S		S	S	S	S
573.15561	2023	S	S			S	S	S		S		S		S			S	S		S		S	S	S	S
573.15551	2023	S	S			S	S	S		S		S		S			S			S		S	S	S	S
573.15547	2023	S	S			S	S	S		S		S		S			S			S		S	S	S	S
573.15542	2023	S	S			S	S	S		S		S		S			S	S		S		S	S	S	S
573.15538	2023	S	S			S	S	S		S		S		S			S			S		S	S	S	S
573.1554	2023	S	S			S	S	S		S		S		S			S	R		S		S	S	S	S
573.15707	2023	S							R			R	R	S									R		R
573.15688	2023	S							R			R	R	R									R		R
573.15699	2023	S							R			R	R	R									R		R
573.1572	2023	S							R			R	R	R									R		R
573.15646	2023	S							R				R	R									R		R
573.15643	2023	S										R	R	S											R
573.15645	2023	S							R			R	R	R									R		R
573.15719	2023	S							R			R	R	R									R		R
573.15718	2023	S							R				R	R									R		R
573.15716	2023	S							R			R	R	R									R		R
573.15642	2023	S							R			R	R	R									R		R
573.15641	2023	S							R			R	R	R									R		R
573.15714	2023	S							S			R	R	S									S		S
573.15713	2023	S							R			R	R	R									R		R
573.15721	2023	S							R			R	R	R									R		R
573.15644	2023	S							R			R	R	R									R		R
573.15717	2023	S							R			R	R	R									R		R
573.15708	2023	S							R			R	R	R									R		R
573.15676	2023	S							R			R	R	S											R
573.15675	2023	S							R			R	R	S									R		R
573.15674	2023	S							R			R	R	S									R		R
573.15673	2023	S							R			R	R	S											R
573.15672	2023	S							R			R	R	S									R		R
573.15671	2023	S							R			R	R	S									R		R
573.1567	2023	S							R			R	R	S									R		R
573.15669	2023	S							R			R	R	S									R		R
573.15668	2023	S							R			R	R	S									R		R
573.15709	2023	S							R			R	R	R									R		R
573.1562	2023	S	S			S	S	S		S		S		S			S	S		S		S	S	S	S
573.15722	2023	S							R			R	R	R									R		R
573.15726	2023	S							S			R	R	S									R		R
573.15634	2023	S							R			R	R	R									R		R
573.15632	2023	S							R			R	R	R									R		R
573.15631	2023	S							R			R	R	R									R		R
573.15636	2023	S							R			R	R	R									R		R
573.15685	2023	S							R			R	R	S									R		R
573.15684	2023	S							R			R	R	S									R		R
573.15683	2023	S							R			R	R	S									S		R
573.15682	2023	S							R			R	R	R									R		R
573.15681	2023	S							R			R	R	R									R		R
573.15698	2023	S							R			R	R	R									R		R
573.15648	2023	S							R			R	R	R									R		R
573.1573	2023	S							R			S	R	R									R		R
573.1563	2023	S							R			R		S									R		R
573.15679	2023	S							R			R	R	R									R		R
573.15677	2023	S							R			R	R	R									R		R
573.15725	2023	S							S			R	R	R									S		R
573.15724	2023	S							R			R	R	R									S		R
573.15731	2023	S							R			R	R	R									R		R
573.15732	2023	S							R			R	R	R									R		R
573.15733	2023	S							R				R	R									R		R
573.15734	2023	S							S			S	R	S									S		S
573.15728	2023	S							R			R	R	R									R		R
573.15727	2023	S							R			R	R	R									R		R
573.15729	2023	S							R			R	R	R											R
573.1568	2023	S							R			R	R	R									R		R
573.15667	2023	S							R			R	R	S									R		R
573.15628	2023	S	S			S	S	S		S		S		S			S	S		S		S	S	S	S
573.15619	2023	S	S			S	S	S		S		S		S			S	S		S		S	S	S	S
573.5805	2023	S	R		R		R	R	R					R			S			R			R	R
573.5811	2023	S	R		R		R	R	R			R	R	R			R			R			R	R
573.5684	2023	S	R		R		S	S				R	S	S			S			R			S
573.5681	2023	S	R		R		R	S	R			R	S	R			S			R			R	R
573.5818	2023	S	S		R			S	R			R	S	R			S						R	R
573.5658	2023	S	R		R			S	R				S	R			S						R	R
573.5691	2023	S	S		S		S	S	S				S	S			S			S			S	R
573.5813	2023	S	S		R		R	S	R				S	R			S			S			R	S
573.5679	2023	S	R		R		R	S	R			R	S	S			S			R				R
573.5698	2023	S	R		R		R	R	R			R	R	R			R			R			R	R
573.5794	2023	S	R		R		R	R	R			R		S			S			R			R	R
573.5802	2023	S	S		R		R	S	R				S	S			S			S			S	R
573.5795	2023	S	R		R		R	S	R			S	S	R			S						R	R
573.5677	2023	S	R		R		R	S	R			R	S	R			S							R
573.581	2023	S	R		R		S	S	R				S	R			S						R	S
573.5701	2023	S	R		R			S	R			R	S	S			S			R			R	R
573.5815	2023	S	R		R		R	S	R				S	R			S			R			R	S
573.5672	2023	S	R		R		R	S	R			R	S	R			S			R			R	R
573.5808	2023	S	R		R		R	S	R			R	S	R			S			R			R	R
573.5695	2023	S	R		R		R	S	R			S	S	R			S						R	R
573.5801	2023	S	R		R			R	R				S	S			S			R			S	R
573.5678	2023	S	R		R		R	S	R			R	S	R			S			R			R	R
573.5809	2023	S	S		R		R	S	R			S	S	S			S			S			S	S
573.5817	2023	S	R		R		R	S	R			R	S	S			S			R			R	R
573.5663	2023	S	R		R		R	S	R			R	S	R			S			R			R	R
573.5799	2023	S	S		R		S	S	R			R	S	S			S						S	S
573.5828	2023	S	S		S		S	S	S			S	S	S			S			S			S	S
573.5709	2023	S	S		S			S	S			S	S	R			S			S			R	R
573.582	2023	S	R		R		R	S	R				S	R			S						R	S
573.5707	2023	S	R				S	R	R			S	S	S			S			S			S	S
573.5726	2023	S	R		S		S	S					S	R			S			R			R	R
573.5816	2023	S	R		R		R	S	R				S	R			S						R	S
573.5683	2023	S	S		S		S	S	S				S	R			S			S				S
573.5706	2023	S	S		R		S	S	R			R	S	R			S			R			R	R
573.5824	2023	S	R				S	R	R			R	R	R						R			R	R
573.5826	2023	S	R		R		S	R	R			R	S	S			S						S	R
573.5825	2023	S	R		R		S	R	R			R	S	S			S						S	R
573.5717	2023	S	R		R		S	R	R			R	S	S			S						S	R
573.5793	2023	S	R		R		R	S	R			S	S	R			S						R	S
573.5716	2023	S	R		R		R	S	R			R	S	S			S			R			R	R
573.5822	2023	S	R		R		S	R	R			R	S	S			S						S	R
573.5722	2023	S	R		R		S	R	R			R	S	S			S						S	R
573.5821	2023	S	R		R		S	R	R			R	S	S			S						S	R
573.5712	2023	S	R		R		R	S	R			S	S	R			S			S			R	S
573.5676	2023	S	S		R		S	S	R			S	S	R			S			S			S	R
573.5694	2023	S	S		R		S	S	R			S	S	R			S			S			R	R
573.5812	2023	S	R		R			S	R				S	R			S						R	R
573.5804	2023	S	S		R		S	S	R			S	S	R			S			S			S	R
573.7096	2023	S	R		S		S	S	S				S	R			S			S			R	R
573.5819	2023	S	R		R		R	S	R				S	R			S						R	S
573.5673	2023	S	S		R		R	S	R			S	S	S			S			S			S	S
573.5823	2023	S	R		R		R	S	R			R	S	S			S			R			R	R
573.5702	2023	S	S		R		S	S	R			S	S	S			S			S			S	S
573.569	2023	S	R		R			S	R			R	S	R			S						R	R
573.5661	2023	S	R						S			R	S	R			S						R	R
573.15573	2023	S	S			S	S	S		S		S		S			S			S		S	S	S	S
573.1559	2023	S	S			S	S	S		S		S		S			S	S		S		S	S	S	S
573.15617	2023	S	S			S	S	S		S		S		S			S	S		S		S	S	S	S
573.15621	2023	S	S			S	S	S		S		S		S			S	S		S		S	S	S	S
573.15588	2023	S	S			S	S	S		S		S		S			S			S		S	S	S	S
573.156	2023	S	S			S	S	S		S		S		S			S	S		S		S	S	S	S
573.15577	2023	S	S			S	S	S		S		S		S			S			S		S	S	S	S
573.15572	2023	S	S			S	S	S		S		S		S			S			S		S	S	S	S
573.15582	2023	S	S			S	S	S		S		S		S			S	S		S		S	S	R	S
573.15576	2023	S	S			S	S	S		S		S		S			S			S		S	S	S	S
573.15571	2023	S	S			S	S	S		S		S		S			S	S		S		S	S	S	S
573.15583	2023	S	S			S	S	S		S		S		S			S			S		S	S	S	S
573.15614	2023	S	R			R	R	R		R		R		S			R	R		R		R	R	R	R
573.15587	2023	S	S			S	S	S		S		S		S			S			S		S	S	S	S
573.1558	2023	S				R	S	R		R		R		S			S	R				R	R	R	R
573.15567	2023	S	S			S	S	S		S		S		S			S			S		S	S	S	S
573.15559	2023	S	S			S	S	S		S		S		S			S	S		S		S	S	S	S
573.15554	2023	S	S			S	S	S		S		S		S			S	S		S		S	S	S	S
573.15546	2023	S				R	S	S		R		S		S			S			R		R	S	R	R
573.15607	2023	S	S			S	S	S		S		S		S			S			S		S	S	S	S
573.15558	2023	S	S			S	S	S		S		S		S			S			S		S	S	S	S
573.15545	2023	S	S			R	S	S		R		S		S			S	R		S		S	S	R	R
573.15615	2023	S	S			S	S	S		S		S		S			S	R		S		S	S	S	S
573.15595	2023	S				R	S	R		R		R		S			S	R		R		R	R	R	R
573.15581	2023	S	S			S	S	S		S		S		S			S			S		S	S	S	S
573.15553	2023	S	S			S	S	S		S		S		S			S			S		S	S	S	S
573.15589	2023	S	S			S	S	S		S		S		S			S	R		S		S	S	S	S
573.15579	2023	S	S			S	S	S		S		S		S			S			S		S	S	S	S
573.5692	2023	S	R		R		R	S	R			R	S	S			S			R			R	R
573.5796	2023	S	R		R		S		R			R	S	S			S			R			S	R
573.5814	2023	S	S		R			S	R			S	S	R			S			S			R	R
573.5797	2023	S	R		R		R	S	R			S	S	S			S			R			S	R
573.5803	2023	S	R		R			S	R			R	S	R			S						R	R
573.5705	2023	S	R		R		R		R			R	S	S			S			R			R	R
573.5682	2023	S	R		R			R	R				S	S			S			R			S	R
573.5807	2023	S	S		R		R	S	R			R	S	S			S			R			S	R
573.5665	2023	S	R		R		R	S	R				S	S			S			R			R	R
573.58	2023	S	R		R		R		R			R	S	S			S			R			R	R
573.5806	2023	S	R		R			S	R			R	S	R			S						R	R
573.15574	2023	S	S			S	S	S		S		S		S			S			S		S	S	S	S
573.1727	2023	S	R		R				R			R	R	S	R	R	R						S
573.1732	2023	S	R		R				R			R	R	S	R	R	R						S
573.1731	2023	S	R		R				R			R	R	S	R	R	R						S
573.173	2023	S	R		R				R			R	R	S	R	R	R						S
573.1729	2023	S	R		R				R			R	R	S	R	R	R						S
573.1728	2023	S	R		R				R			R	R	S	R	R	R						S
573.15586	2023	S	S			S	S	S		S		S		S			S			S		S	S	S	S
573.15585	2023	S	S			S	S			S		S		S			S	R		S		S	S	S	S
573.15613	2023	S	R			R	R	R		R		R		S			R	R		R		R	R	R	R
573.15575	2023	S	S			S	S	S		S		S		S			S	R		S		S	S	S	S
573.15591	2023	S	S			S	S	R		S		S		S			S	R		S		S	S	S	S
573.15584	2023	S	S			S	S	S		S		S		S			S			S		S	S	S	S
573.1726	2023	S	R		R				R			R	R	S	R	R	R						S
573.1564	2023	S							R			R	R	R									R		R
573.15666	2023	S							R			R	R	S									R		R
573.15665	2023	S							R			R	R	S									R		R
1284823.3	2023	S			R		R		R			R	R		R	R	R			R		R	R		R
1284809.4	2023	S			R		R		R			R	R	R	R	R	R			R		R	R		R
1284811.3	2023	S			R		R		R			R	R		R	R	R			R		R	R		R
573.1455	2023	S		R	R	R	R	S	R	R	R	R		R	S	S	S			R	R		R		R
573.14549	2023	S		R	R	R		R	R	R	R	R		R	R	R	R			R	S		S		S
573.14548	2023	S		R	R	R	R	S	R	R	R	R		R	S	R	S			R	S				S
573.14546	2023	S		R	R	R	R	S	R	R	R	R		R	S	S	S			S	R		R		R
573.14544	2023	S		R	R	R	R	S	R	R	R	R		R	S	S	S				R		R		R
573.14543	2023	S			S	R	R	S	R	R	R	R		S	S	R	S	R		S	S		S		S
573.14541	2023	S		R	R	R	R	R	R	R	R	R		R	S	R	S	R		R	R		R		R
573.1454	2023	S		R	R	R	S	R	R	R	R	R		S	R	R	R	R		R			R		S
573.14539	2023	S		R	R	R	R	R	R	R	R	R		R	S	R	S	R			R		R		R
573.14538	2023	S		R	R	R	S		R	R	R	R		S	S	R	S	R		R	S		S		R
573.14535	2023	S		R	R	R	R	S	R	R	R	R		R	S	R	S			R	S				R
573.14534	2023	S			R	R	R	S	R	R	R	R		S	S	R	S	R		S	S		S		R
573.14533	2023	S		R	R	R	S	S	R	R	R	R		R	S	R	S			R	S		R		R
573.14532	2023	S		R	R	R	R	S	R	R	R	R		S	S	R	S			S	S		S		R
573.1453	2023	S		R	R	R	R	R	R	R	R	R		R	R	R	R	R		R			S		R
573.14529	2023	S		R	R	R	R	R	R	R	R	R		S	S	R	S			R	R		S		R
573.14528	2023	S		R	R	R	S	R	R	R	R	R		R	R	R	R	R		R	R				R
573.14527	2023	S		R	R	R	R	S	R	R	R	R		R	S	S	S			R	R		R		R
573.14526	2023	S		R	R	R		R	R	R	R	R		R	R	R	R	R		R			R		R
573.14525	2023	S		R	R	R	R	R	R	R	R	R		S	S	R	S			R					R
1284804.4	2023	S			R		R		R			R	R	S	R	R	R			R		R	R		R
1284805.4	2023	S			R				R			R	R	R		R	S			R		R	R		R
1284818.4	2023	S			R		R		R			R	S	R	S	R	S			R		R	R		R
1284806.4	2023	S			R				R			R	R	R	R	R	R					R	R		R
573.15444	2023	S								R		S		S	S		S		S						R
573.15443	2023	S								R		R		R	S		S		S						R
573.15442	2023	S								R		R		R	S		S		R						R
573.15437	2023	S								R		R		R	S		S		R						R
573.15433	2023	S								R		R		R	S		S		S						R
573.15432	2023	S								R		R		S	S		S		S						S
1284831.3	2023	S			R				R			R	R	R	R	R	R			R		R	R		R
1284826.3	2023	S			R		R		R			R	R	S	R	R	R			R		R	R		R
1284824.3	2023	S			R		R		R			R	R	R	R	R	R			R		R	R		S
1284795.4	2023	S			R				R			R	R	R	R	R	R			R		R	R		R
1284812.3	2023	S			R				R			R	R	R	R	S	R			R		R	R		R
573.14522	2023	S		R	R	R	R	S	R	R	R	R		R	S	R	S	R		R	S				S
1284794.4	2023	S			R				R			R	R	R	R	R	R			R		R	R		R
1284792.4	2023	S			R				R			R	R	R	R	R	R			R		R	R		R
1284800.4	2023	S			R		R		R			R	R	S	R	R	R			R		R	R		S
1284803.4	2023	S			R				R			R	R	R	R	R	R			R		R	R		R
1284817.3	2023	S			R		R		R			R	R	R	R		R			R		R	R		R
1284801.3	2023	S			R				R			R	R	R	R	R	R			R		R	R		R
1284819.3	2023	S			R		R		R			R	R	R	R	R	R			R		R	R		R
1284787.3	2023	S			R		R		R			R	R	R	R	R	R			R		R	R		R
1284822.3	2023	S			R				R			R	R	R	R	R	R			R		R	R		R
1284807.4	2023	S			R		R		R			R	R	S	R	R	R			R		R	R		R
1284821.3	2023	S			R		R		R			R	R	S	R	R	R			R		R	R		S
1284820.3	2023	S			R				R			R	R	R	R	R	R			R		R	R		R
1284793.4	2023	S			R		R		R			R	R	R	R	R	R			R		R	R		R
573.14521	2023	S		R	R	R	S	R	R	R	R	R		R	R	R	R			R	S				R
573.1452	2023	S		R	R	R	S	R	R	R	R	R		R	R	R	R	R		R	S				R
573.14518	2023	S		R	R	R	R	S	R	R	R	R		R	S	S	S	R			R		R		R
573.1448	2023	S		R	R	R	R	R	R	R	R	R		S	R	R	R	R		R	R		R		R
573.14479	2023	S		R	S	R		S	S	R	R	S		R	S	S	S			S	R				R
573.14478	2023	S		R	R	R	S	R	R	R	R	R		R	S	R	S	R		R	R		S		R
573.14475	2023	S		R	R	R	R	R	R	R	R	R		S	R	R	R			R	S		R		S
573.14474	2023	S			R	R	R	S	R	R	R	R		S	S	R	S			S	S		S		S
573.14473	2023	S		R	R	R	R	S	R	R	R	R		R	S	R	S			R	S				S
573.14472	2023	S		R	R	R	R	R	R	R	R	R		R	R	R	R			R	S				R
573.14471	2023	S		R	R	R	S	R	R	R	R	R		R	R	R	R			R	R		S		R
573.1447	2023	S		R	R	R		R	R	R	R	R		R	S	R	S			R	R		S		R
573.14469	2023	S		R	R	R	R	R	R	R	R	R		S	R	R	R	R		R	R		R		R
573.14468	2023	S		R	R	R	R	S	R	R	R	R		S	S	R	S	R			R				R
573.14481	2023	S		R	R	R	R	S	R	R	R	R		S	S	R	S	R			S				R
573.14467	2023	S		R	R	R	S		R	R	R	R		S	S	R	S	R			R		S		S
573.14463	2023	S		R	S	R		S		R	R	S		S	S	S	S			R			S		S
573.14461	2023	S		R	R	R		S	R	R	R	R		S	S	R	S	R			R				R
573.1446	2023	S		R	R	R	S	R	R	R	R	R		R	R	R	R			R	R		S		R
573.14459	2023	S		R	R	R	S	R	R	R	R	R		R	S	R	S	R		R	R		S		R
573.14457	2023	S		R	R	R	R	R	R	R	R	R			R	R	R			R			S		R
573.14456	2023	S		R	R	R	R	R	R	R	R	R		R	R	R	R			R	R				R
573.14454	2023	S		R	S	R		S	S	R	R			S	S	S	S			S	R		S		S
573.14455	2023	S		R	R	R	R	R	R	R	R	R		R	R	R	R			R					R
573.14453	2023	S		R	S	R	S	S	S		R	R			S	R	S			S	R		S		R
573.14452	2023	S		R	S	R	S	R	R	R	R	R		R	R	R	R	R		R			S		R
573.1445	2023	S		R	R	R	R	R	R	R	R	R		S	S	R	S	R		S	S		S		S
573.14464	2023	S		R	R	R	R	R	R	R	R	R		R	S	R	S	R		R	R				R
573.15445	2023	S								R		R		R	S		S		S						S
573.14482	2023	S		R	R	R		S	R	R	R	R		S	S	R	S	R		S	S		S		S
573.14487	2023	S		R	R	R		S	R	R	R	R		S	S	R	S			S	S		S		S
573.14519	2023	S		R	R	R	R	S	R	R	R	R		R	S	R	S			R	S				S
573.14517	2023	S		R	R	R	R	R	R	R	R	R		R	R	R	R			R	R		S		R
573.14515	2023	S		R	R	R	R	S	R	R	R	R		R	S	S	S				R		R		R
573.14514	2023	S		R	R	R	R	S	R	R	R	R		R	S	S	S				R		R		R
573.14513	2023	S		R	R	R	S	R	R	R	R	R		S	R	R	R	R		R	S		S		R
573.14511	2023	S		R		R		S		R	R	R		S	S	R	S	R		S	R				S
573.1451	2023	S		R	R	R	R	S	R	R	R	R		R	S	S	S			S	R		R		R
573.14508	2023	S		R	R	R		S	R	R	R	R		R	S	R	S			R	S				S
573.14506	2023	S		R	R	R		R		R	R	R		S	R	R	R	R			R		S		R
573.14505	2023	S		R	R	R	R	S	R	R	R	R		S	S	S	S	S		S	R		R		R
573.14504	2023	S		R	R	R	S	S	R	R	R	R		R	S	R	S			R	S				S
573.14484	2023	S		R	R	R		R	R	R	R	R		S	S	R	S	R		R			S		R
573.14503	2023	S		R	R	R			R	R	R	R		S	R	R	S	R		R	R				R
573.14501	2023	S		R	R	R	S		R	R	R	R		R	R	R	R			R	S				R
573.145	2023	S		R	R	R	R	R	R	R	R	R		R	R	R	R	R		R			R		R
573.14499	2023	S		R	R	R		S	R	R	R	S		S	S	S	S			R			S		R
573.14497	2023	S		R	R	R	R	R	R	R	R	R		R	R	R	R			R	R				R
573.14495	2023	S		R	R	R	R	S	R	R	R	R		R	S	R	S	S		R	S		S		S
573.14494	2023	S		R	R	R	S	R	R	R	R	R		S	S	R	S	R		R	S		S		R
573.14493	2023	S		R	S	R	S	S	S		S	S		S	S	S	S			R	S		S		S
573.14492	2023	S		R	R	R	S	R	R	R	R	R		R	R	R	R	R		R					R
573.1449	2023	S		R	R	R	R	S	R	R	R	R		S	S	R	S			S	R				R
573.14489	2023	S		R	R	R	R	S	R	R	R	R		S	S	R	S			S	S		S		S
573.14488	2023	S		R		R	S	S	R	R	R	R		S	S	R	S			S	S		S		S
573.14502	2023	S		R	S	R		R	R	R	R	R			R	R	R			R	R		S		R
573.15446	2023	S								R		R		S	S		S		S						R
573.15447	2023	S								R		R		S	S		S		R						R
573.15449	2023	S								R		R		R	S		S		R						R
573.15526	2023	S	S			S	S	S		S		S		S			S			S		S	S	S	S
573.15525	2023	S	S			S	S	S		S		S		S			S			S		S	S	S	S
573.15524	2023	S	S			S	S	S		S		S		S			S	S		S		S	S	S	S
573.15522	2023	S	S			S	S	S		S		S		S			S	R		S		S	S	S	S
573.15521	2023	S	S			S	S	S		S		S		S			S			S		S	S	S	S
573.15629	2023	S	R			R	R	R		R		R		R			R	R		R		R	R	R	R
573.15517	2023	S	S			S	S	S		S		S		S			S			S		S	S	S	S
573.15605	2023	S	S			S	S	S		S		S		S			S			S		S	S	S	S
573.15514	2023	S	S			S	S	S		S		S		S			S	S		S		S	S	S	S
573.15512	2023	S	S			S	S			S				S			S	R		S		S	S	S	S
573.15523	2023	S	S			S	S	S		S		S		S			S	R		S		S	S	S	S
573.15527	2023	S	S			S	S	S		S		S		S			S	S		S		S	S	S	S
573.1552	2023	S	S			S	S	S		S		S		S			S	R		S		S	S	S	S
573.15518	2023	S	S			S	S	S		S		S		S			S			S		S	S	S	S
573.15516	2023	S	S			R	S	S		R		S		S			S			S		S	S	R	R
573.15515	2023	S	S			S	S	S		S		S		S			S	R		S		S	S	S	S
573.15606	2023	S	R			R	S	R		R		R		S			S	R		R		R		R	R
573.15513	2023	S	S			S	S	S		S		S		S			S			S		S	S	S	S
573.15511	2023	S	S			R	R	S		R		S		S			S			S		S	S	R	R
573.5724	2023	S	S		R		S	S	R			S	S	R			S			S				R
573.5827	2023	S	S		R		S	S	R			S	S	R			S			S				R
573.5649	2023	S	R	R	R	R	R	R		R		R	R		R	R	R				R				R
573.15042	2023	S	R	R	R	R	R	R	R	R		R	R	R	R	R	R			R	R				R
573.12781	2023	S	R	R	R	R	R	R	R	R		R	R	S	R	R	R			R	R		R		R
573.15519	2023	S				R	S	S		R		S		S			S						S	S	S
573.1278	2023	S	R	R	R	R	R	R	R	R		R	R	S	R	R	R			R	S		R		S
573.15528	2023	S	S			S	S	S		S		S		S			S	S		S		S	S	S	S
573.15531	2023	S	S			S	S	S		S		S		S			S			S		S	S	S	S
573.15664	2023	S							R			R	R	S									R		S
573.15663	2023	S							R			R	R	S									R		R
573.15639	2023	S							R			R	R	R									R		R
573.15638	2023	S							R			R	R	R									R		R
573.15662	2023	S							R			R	R	S									R		R
573.15661	2023	S							R			R	R	R									R		R
573.15653	2023	S							R			R	R	R									R		R
573.15711	2023	S							S			R	R	S									S		R
573.15537	2023	S	S			S	S	S		S		S		S			S	S		S		S	S	S	S
573.15536	2023	S	S			S	S	S		S		S		S			S			S		S	S	S	S
573.15612	2023	S	S			S	S	S		S		S		S			S	S		S		S	S	S	S
573.15529	2023	S	S			S	S	S		S		S		S			S	S		S		S	S	S	S
573.1561	2023	S				R	S	S		R		S		S			S	R		S		R	R	R	R
573.15533	2023	S	S			S	S	S		S		S		S			S			S		S	S	S	S
573.15601	2023	S	S			S	S	S		S		S		S			S	R		S		S	S	R	S
573.15597	2023	S	S			S	S	S		S		S		S			S			S		S	S	R	R
573.15608	2023	S	S			S	S	S		S		S		S			S	S		S		S	S	S	S
573.15623	2023	S	S			S	S	S		S		S		S			S			S		S	S	S	S
573.15593	2023	S	R			R	S	R		R		R		S			S	R		R		R	R	R	R
573.15594	2023	S	S			S	S	S		S		S		S			S	S		S		S	S	S	S
573.15596	2023	S	S			S	S	S		S		S		S			S			S		S	S	S	S
573.15624	2023	S				R	S	S		R		S		S			S			S		R		R	R
573.15535	2023	S	S			S	S	S		S		S		S			S	S		S		S	S	S	S
573.15534	2023	S	S			S	S	S		S		S		S			S			S		S	S	S	S
573.15611	2023	S	S			S	S	S		S		S		S			S			S		S	S	S	S
573.14447	2023	S		R	R	R		R	R	R	R	R		R	R	R	R	R		R	R				R
573.12771	2023	S	R	R	R	R	R	R	R	R		S	R	S	R	S	R				S				R
573.9723	2023	S	R		R	R	R	R	R	R		R	R		R	R	R			R	R		R		R
573.15482	2023	S								R		R		R	S		S		R						R
573.15481	2023	S								R				R	S		S		S						S
573.1548	2023	S								R		R		S	S		S		R						R
573.15479	2023	S								R				S	S		S		S						R
573.15477	2023	S								R		R		R	S		S		S						R
573.15476	2023	S								R		R		S	S		S		R						R
573.15475	2023	S								R		R			S		S		R						R
573.15474	2023	S								R		R		R	S		S		R						R
573.15473	2023	S								R		R		R	S		S		S						R
573.15472	2023	S								R		R		S	S		S		R						R
573.1547	2023	S								R		R		R	S		S		S						R
573.15483	2023	S								R		R		S	S		S		S						R
573.15471	2023	S								R		R		R	S		S		R						R
573.15469	2023	S								R		S		R	S		S		S						R
573.15465	2023	S								R				S	S		S		S
573.15463	2023	S								R				S	S		S		S						R
573.15458	2023	S								R		S		S	S		S		S						R
573.1546	2023	S										S		S	S		S		S						S
573.15459	2023	S								R		R		S	S		S		S						R
573.15456	2023	S								R		R		R	S		S		S						R
573.15455	2023	S								R		R		R	S		S		R						R
573.15452	2023	S								R		R		R	S		S		R						R
573.15451	2023	S								R		R		R	S		S		S						R
573.1545	2023	S								R		R		R	S		S		R						R
573.15468	2023	S								R		R		S	S		S		R						R
573.9721	2023	S	R	R	R	R	R	R	R	R		R	R		R	R	R			R	S		R		R
573.15484	2023	S								R		R		S	S		S		R						R
573.15493	2023	S								R		R		S	S		S		R						R
573.1542	2023	S	R		R	R	R	R	R	R		R	R	R	R	R	R			R	S		R		R
573.15217	2023	S	R		R	R	R	R	R	R		R	R	R	R	R	R			R	S		R		R
573.7033	2023	S	R	R	R	R	R	R	R	R		R	R	R	S	R	R			R	S		R		R
573.7023	2023	S	R	R	R	R	R	R	R	R		R	R	S	S	S				R	S		S		S
573.7022	2023	S	R	R	R	R	R	R	R	R		R	R	R	S	R				R	S		R		R
573.7026	2023	S	R	R	R	R	R	S	R	R		R	R		R	R	R			R	R				R
573.703	2023	S	R	R	S	R	R	R	R	R		S	R	R	S	S				S	S				S
573.7024	2023	S	R	R	R	R	R	R	R	R		R	S	R	S	R	S			R	R		R		R
573.7025	2023	S	R	R	R	R	R	R	R	R		S	R	S	R	S	S			R			S		S
573.7028	2023	S	R	R	R	R	R	R	R	R		R	R	S	R	R	R			R	R		R		R
573.7027	2023	S	R	R	R	R	R	R	R	R		R	R	S	R	R	R			R	R		R		R
573.15487	2023	S								R		R		R	S		S		R						R
573.1551	2023	S								R		R		S	S		S		S						R
573.15507	2023	S								R		R		R	S		S		R						R
573.15506	2023	S								R		S		S	S		S		S						R
573.15505	2023	S								R		R		S	S		S		R						R
573.15504	2023	S								R		R		R	S		S		S						R
573.15503	2023	S								R		R		S	S		S		R						R
573.15501	2023	S								R		R		S	S		S		S						R
573.155	2023	S								R		R		S	S		S		S						R
573.15499	2023	S								R		R		S	S		S		R						R
573.15498	2023	S								R		R		S	S		S		R						R
573.15497	2023	S								R		R		S	S		S		R						R
573.15495	2023	S								R		S		S	S		S		S						S
573.15509	2023	S								R		R		R	S		S		S						R
573.13851	2023	S		R	R	R			R	R	R	R		S	S	R	S			R	S		R		S
573.13915	2023	S		R	R	R			R	R	R	R		S	S	R	S			R	S		R		S
573.13848	2023	S		R	R	R	R	S	R	R	R	R		S	S	S	S	R			S		R		R
573.13196	2023	S		R	R	R	R	R	R	R	R	R		R	S	R	S	R		R	R		S		R
573.13195	2023	S		R	R	R	S	R	R	R	R	R		R	R	R	R			R	S		S		S
573.13194	2023	S		R	R	R	S	R	R	R	R	R		R	S	R	S	R		R	S		R		S
573.13192	2023	S		R	R	R	R	S	R	R	R	R		R	S	R	S			R	S				S
573.13191	2023	S		R	R	R	R	R	R	R	R	R		S	R	R	R			R	R		R		R
573.13187	2023	S		R	R	R	R	R	R	R	R	R		R	S	R	S	R		R	R				R
573.13186	2023	S		R	R	R	R	R	R	R	R	R		S	R	R		R		R	R		S		R
573.13185	2023	S		R	R	R	S	R	R	R	R	R		S	S	R	S	R		R	S		S		R
573.13183	2023	S		R	R	R	R	R	R	R	R	R		R		R	R	R		R	S				R
573.13182	2023	S		R	R	R	S	R	R	R	R	R		S	R	R	R	R		R			S		R
573.13181	2023	S		R	R	R	R	S	R	R	R	R		R	S	R	S	R		R	R		R		R
573.1318	2023	S		R	R	R	R	S	R	R	R	R		R	S	R	S			R	R		R		R
573.13178	2023	S		R	R	R	R	R	R	R	R	R		R	R	R	R	R		R	R		S		R
573.13177	2023	S		R	R	R	R	R	R	R	R	R		S	S	R		R		R	R				R
573.13174	2023	S		R	R	R	R	R	R	R	R	R		S	R	R	R			R	R		S		S
573.13173	2023	S		R	R	R	R	R	R	R	R	R		R	S	R	S	R		R	R				R
573.13172	2023	S		R	R	R	S	R	R	R	R	R		S	R	R	R	R		R	R		S		S
573.13171	2023	S		R		R	R	S	R	R	R	R		R	S	R	S			R	S		R		R
573.1317	2023	S		R	R	R		S	R	R	R	R		S	S	S	S				R				R
573.13169	2023	S		R	R	R	R	R	R	R	R	R		S	R	R	R	R		R	S		R		S
573.13168	2023	S		R	R	R		S	R	R	R	R		S	S	S	S			S	R				R
573.13166	2023	S		R	R	R		S	R	R	R	R		S	S	S	S			S	R				R
573.13165	2023	S		R	R	R	R	R	R	R	R	R		R	S	S	S				R		R		R
573.13197	2023	S		R	S	R	S	R	R	R	R	R		S	S	R	S	R		R	R		R		R
573.13198	2023	S		R	R	R		S	R	R	R	S		S	S	S	S			R	S		S		S
573.13199	2023	S		R	R	R		S	R	R	R	S		S	S	S	S			R	S		S		S
573.132	2023	S		R	R	R	R	R	R	R	R	R		R	S	R	S	R		R			S		S
573.13243	2023	S			R	R	S	R	R	R	R	R			S	R	S			S	R				S
573.13242	2023	S			R	R		R	R	R	R	R		S	S	R	S	R		S	R		S		S
573.13241	2023	S		R	R	R	R	S	R	R	R			S	S	S	S	R		R	S		S		S
573.13235	2023	S		R	R	R	R	R	R	R	R	R		S	R	R	R			R	S		S		R
573.13232	2023	S		R	R	R		R	R	R	R	R		S	S	R	S			R			R		S
573.13231	2023	S		R	R	R	S	S	R	R	R	R		S	S	R	S	R		S	S		S		S
573.1323	2023	S		R	R	R	R	R	R	R	R	R		S	S	R	S	R					S		R
573.13229	2023	S		R	R	R	R	S	R	R	R			S	S	S	S			S	R		S		R
573.13226	2023	S		R	R	R		R	R	R	R	R		R	S	R	S	R		R	R		R		R
573.13225	2023	S		R	R	R	R	S	R	R	R	R		R	S	R	S			R	S				S
573.13224	2023	S		R	R	R	S	R	R	R	R	R		S	R	R	R			R	S		S		R
573.13164	2023	S		R	R	R	S	R	R	R	R	R		R	R	R	R	R		R	S				R
573.13223	2023	S		R	R	R	S	R	R	R	R	R		R	S	R	S	R		R	R		S		R
573.1322	2023	S		R	R	R	R	R	R	R	R	R		R	R	R	R			R	S				R
573.13218	2023	S		R	R	R	R	R	R	R	R	R		R	S	R		R		R	R		S		R
573.13216	2023	S		R	R	R	R		R	R	R	R		R	S	R	S				R		R		R
573.13215	2023	S		R	R	R	R	R	R	R	R	R		R	R	R	R			R	R				R
573.13214	2023	S		R	R	R	R	R	R	R	R	R		R	R	R	R			R	R		S		R
573.13213	2023	S		R	R	R	S	R	R	R	R	R		S	R	R	R			R	S		S		R
573.13212	2023	S		R	R	R	S	R	R	R	R	R		R	R	R	R			R	R				R
573.13209	2023	S		R	R	R	R	R	R	R	R	R		S	S	R	S	R			R		S		S
573.13204	2023	S		R	R	R	R	S	R	R	R	R		R	S	R	S	R			R		R		R
573.13203	2023	S			R	R		S	R	R	R			R	S	S	S			S	S				S
573.13202	2023	S		R	S	R	S	R	R	R	R	R		R	S	R	R	R		R			S		R
573.13222	2023	S		R	R	R	R	R	R	R	R	R		R		R	R			R	R				R
573.13162	2023	S		R	R	R	R	R	R	R	R	R		R			R			R	R				R
573.1316	2023	S		R	R	R	S	R	R	R	R	R		R	S	R	R	R		R	R		S		R
573.13159	2023	S		R	S	R	S	R	R	R	R	R		R	S	R	S	R		R	R		R		R
573.13118	2023	S			R	R	R	S	R	R	R	S		S	S	S	S	R		S	S		S		S
573.13117	2023	S		R	R	R				R	R	R		R	S	R	S			R	R				R
573.13116	2023	S		R	R	R		S	R	R	R	R		S	S	R	S			S	R				R
573.13115	2023	S		R	R	R		S	R	R	R	R		R	S	S	S			S	R		R		R
573.13114	2023	S		R	R	R		R	R	R	R	R		S	S	R	S	R		S	R				R
573.13113	2023	S		R	R	R	S	R	R	R	R	R		S	R	R	R			R	S		S		R
573.13112	2023	S			R	R		R	R	R	R	R		S	S	R	S	R		R	R		R		R
573.13111	2023	S		R	R	R	S	R	R	R	R	R		R	S	R	S			R	S				R
573.13109	2023	S		R	R	R	S	R	R	R	R	R		R	R	R	R			R	S				R
573.13107	2023	S		R	R	R	R	S	R	R	R	R		R	S	R	S	R		R	S		R		R
573.13106	2023	S		R	R	R	R	S	R	R	R	R		S	S	R	S			R	S		S		S
573.1312	2023	S		R	R	R	R	R	R	R	R	R		S	S	R	S	R		S	R		S		S
573.13104	2023	S			R	R	S	S	R	R	R	S		S	S	S	S	R		S	S		S		S
573.13102	2023	S		R	R	R	R	S	R	R	R	S		S	S	S	S				R		R		R
573.13101	2023	S		R	R	R	S	R	R	R	R	R		S	S	R	S			R			R		S
573.131	2023	S		R	S	R		S	S	R	R	S		R	S	S	S			S	R				R
573.13099	2023	S		R	R	R	R	S	R	R	R	R		S	S	R	S				R		R		R
573.13098	2023	S		R	R	R	R	R	R	R	R	R		S	S	R	S	R		R	R		R		R
573.13097	2023	S		R	R	R	R	R	R	R	R	R		S	R	R	R	R		R	S		S		R
573.13095	2023	S		R	R	R	R	R	R	R	R	R		R	R	R	R	R		R	R				R
573.13094	2023	S		R	R	R	R	R	R	R	R	R		R	S	R				R	R		R		R
573.13093	2023	S		R	R	R	R		R	R	R	R		S	S	R	S	R		R	R				R
573.13092	2023	S		R	R	R	R	R	R	R	R	R		R	S	R	S	R		R	R		S		R
573.13091	2023	S		R	S	R		S	R	R	R	R		R	S	S	S				S		R		R
573.13103	2023	S		R	S	R		S	S	R	R	S		R	S	S	S			S	R				R
573.13244	2023	S		R	R	R	R	S	R	R	R	R		S	S	R	S				R				R
573.13121	2023	S		R	R	R	S	R	R	R	R	R		R	S	R	S	R		R	R		S		R
573.13123	2023	S		R	R	R	R	S		R	R	S		S	R	S	S			R	S		S		S
573.13158	2023	S		R	R	R	R	S	R	R	R	R		S	S	R	S			R	R		R		S
573.13152	2023	S		R	R	R	R	S	R	R	R	R		S	S	R	S	R		S	S		S		S
573.13151	2023	S		R	R	R	S	R	R	R	R	R		R	S	R	S			R	R		R		R
573.1315	2023	S		R	R	R	R	S	R	R	R	R		R	S	S	S				R				R
573.13149	2023	S		R	R	R	R	S	R	R	R	R		S	S	R	S				R				R
573.13148	2023	S		R	R	R	S	S	R	R	R	R		S	S	R	S			S	S		S		R
573.13147	2023	S		R	S	R	R	S	R	R	R	R		S	S	R	S	R			R				R
573.13146	2023	S		S	R	R	S	S	R	R	R	S		S	S	S	S	S		S	S		S		R
573.13144	2023	S		R	R	R	R		R	R	R	R		S	S	R	S	R		S	R				R
573.13142	2023	S		R	R	R	R	R	R	R	R	R		R	S	R	S	R		R			R		R
573.13141	2023	S		R	S	R	S	R	S		R	S		S	S	S	S				R		S		S
573.13122	2023	S		R	R	R	R	S	R	R	R	R		R	S	R	S			R	S		R		R
573.1314	2023	S		R	R	R	S	R	R	R	R	R		R	R	R	R	R		R	R		R		R
573.13136	2023	S		R	S	R	S	R	R	R	R	R		S	R	R	R	R		R	S		S		R
573.13135	2023	S		R	R	R	R		R	R	R	R		R	S	R	S	R			S				R
573.13134	2023	S		R	S	R		S	S	R	R	S		R	S	S	S	R		S	R		S		R
573.13133	2023	S			R	R	S	S	R	R	R			S	S	S	S	S		S	S		S		R
573.13131	2023	S		R	R	R	R	S	R	R	R	R		R	S	R	S	R		R	S		R		R
573.1313	2023	S		R	S	R		S	R	R	R	R		R	S	S	S				R		R		R
573.13129	2023	S			R	R		S		R	R	S		S	S	S	S	R		S	R		S		R
573.13128	2023	S		R	R	R	S	R	R	R	R	R		S	S	R	S	R			R				R
573.13126	2023	S		R	R	R	R	S	R	R	R	R		R	S	R	S			R	S		R		R
573.13125	2023	S		R	R	R	S	S	R	R	R	R		S	S	R	S	R		S	S		S		S
573.13124	2023	S		R	R	R	R	S	R	R	R	R		R	S	R	S			R			R		R
573.13137	2023	S		R	S	R	S	S	R		S	S		S	S	S	S			R	R		S		R
573.1309	2023	S		R	R	R	R	S	R	R	R	R		R	S	R	S	R		S	R		S		R
573.13245	2023	S			R	R	S	R	R	R	R	R			S	R	S			S	R				S
573.13247	2023	S		R	R	R	S	R	R	R	R	R		S	R	R	R			R	S		S		R
573.13338	2023	S		R	R	R	S	R	R	R	R	R		R	S	R	S	R		R	R		S		R
573.13336	2023	S		R	R	R	S	S	R	R	R	R		S	S	R	S			S	S		S		S
573.13335	2023	S		R	R	R	R	S	R	R	R	R		R	S	S	S			S	R		R		R
573.13334	2023	S		R	S	R	S	S	R	R	R	R		S	S	R	S	R		S	S		S		S
573.13333	2023	S		R	R	R	S	R	R	R	R	R		S	S	R	S	R		R	R		S		R
573.13332	2023	S		R	R	R		S	R	R	R			R	S	S	S			S	R		R		R
573.13331	2023	S		R	R	R	R	S	R	R	R	R		R	S	S	S				R		R		R
573.1333	2023	S			R	R	R	S	R	R	R	R		S	S	R	S			S	S		S		R
573.13329	2023	S			R	R		S	R	R	R	R		S	S	R	S				S		S		R
573.13328	2023	S		R	R	R	S	S	R	R	R	R		R	S	R	S				R		S		R
573.13326	2023	S		R	R	R	R		R	R	R	R		S	S	R	S			R	R				R
573.13324	2023	S		R	R	R	S	S	R	R	R	R		S	S	R	S			R	S		S		R
573.13325	2023	S		R	R	R	R	R	R	R	R	S		S	S	S	S			R	S		S		S
573.13323	2023	S		R	R	R	S	S	R	R	R	R		S			S	R		R	S		S		S
573.13321	2023	S		R	R	R	S	S	R			R		S	S		S			S	R		S		R
573.13319	2023	S		R	R	R	R	S	R	R	R	R		R	S	S	S			S	R		R		R
573.13318	2023	S		R	R	R		S	R	R	R	R		R	S	S	S			S	R		R		R
573.13317	2023	S		R	R	R	R	S	R	R	R	R		S	S	R	S	R		S	R		S		R
573.13316	2023	S		R	R	R	R	S	R	R	R	R		R	S	R	S	R		R	S				S
573.13315	2023	S		R	R	R	R	R	R	R	R	R		R	S	R	S	R		R	R		S		R
573.13314	2023	S		R	R	R	R	S	R	R	R	R		R	S		S			R	R				R
573.13313	2023	S		R	R	R		S	R	R	R	R		R	S	R	S			R	R				S
573.13311	2023	S		R	R	R	R	R	R	R	R	R		R	S	R	S	R		R	R		S		R
573.1334	2023	S		R	R	R	S	R	R	R	R	R		R	S	R	S			R	R		S		R
573.13344	2023	S		R	R	R	R	S	R	R	R	R		S	S	S	S			R	R		S		S
573.13345	2023	S		R	R	R	R		R	R	R	R		R	S	R	S	R		R	R				R
573.13346	2023	S		R	R	R	R	R	R	R	R	S		S	R	S	R			R	S		S		S
573.13375	2023	S		R	R	R	R	S	R	R	R	R		R	S	S	S				R		R		R
573.13374	2023	S		R	R	R	R	S	R	R	R	R		R	S	S	S			S	R		R		R
573.13373	2023	S		R	R	R	R	R	R	R	R	R		R	S	R	S	R		R	R		S		R
573.13372	2023	S		R	R	R	R	S	R	R	R	R		S	S	R	S			S	R				R
573.13371	2023	S		R	R	R	R	R	R	R	R	R		R	S	R	S			R	S				S
573.1337	2023	S			R	R	S	S	R	R	R	S		S	S	S	S			S	S		S		R
573.13369	2023	S		R	R	R	R	R	R	R	R	R		R	R	R	R			R	S		R		R
573.13368	2023	S		R	R	R	R		R	R	R	R		S	S	R	S	R		S	S		S		R
573.13366	2023	S		R	S	R	S	S	S	R	R	S		R	S	S	S	S		S	R				S
573.13365	2023	S		R	R	R	R	R	R	R	R	R		S	R	R	R			R	R		S		R
573.13364	2023	S		R	R	R	R	R	R	R	R	R		R		R	R	R		R	R		R		R
573.1331	2023	S		R	R	R	R	S	R	R	R	R		S	S	R	S	R		S	R		R		R
573.13363	2023	S		R	R	R	R	R	R	R	R	R		R	R	R				R	S		R		R
573.13359	2023	S			R	R		S	R	R	R			S	S	S	S			S	S		S		R
573.13358	2023	S		R	R	R	R	R	R	R	R	S		S	R	S	R			R	S		S		S
573.13357	2023	S		R	R	R	R		R	R	R	R		R	S		S	R			R		R		R
573.13356	2023	S		R	R	R	S	R	R	R	R	R		R	R	R	R			R	R		S		R
573.13355	2023	S		R	R	R	S	R	R	R	R	R		R	R	R	R	R		R	R				R
573.13354	2023	S		R	S	R	S	S	R	R	R	R		S		R	S			R	S		S		S
573.13353	2023	S		R	R	R	R	R	R	R	R	R		S	S	R	S			R			R		S
573.13352	2023	S		R	S	R	S	S	R	R	R	R		S	S		S			R	S		S		S
573.1335	2023	S		R	R	R	R	R	R	R	R	R		R	R	R	R			R	R		R		R
573.13349	2023	S		R	R	R	R	S	R	R	R	R		R	S		S			S	R		R		R
573.13348	2023	S		R	R	R	R	S	R	R	R	R		R	S	R	S	R		S	S		R		R
573.1336	2023	S		R	R	R	S	R	R	R	R	R		R	S	R	S			R	S		S		R
573.13309	2023	S		R	R	R	R	S	R	R	R	R		S	S	R	S			S	S				R
573.13308	2023	S		R	R	R	R	S	R	R	R	R		R	S	R	S			R	R		R		R
573.13306	2023	S		R	R	R	R	S	R	R	R	R		R	S	R	S			R	R				R
573.13274	2023	S		R	R	R	S	R	R	R	R	R		S	R	R	R			R	S		S		R
573.13272	2023	S		R	S	R	R	S	R	R	R	R		R	S	R	S	R		S	S		R		R
573.13271	2023	S			R	R		R	R	R	R	R		S	S	R	S			S					S
573.1327	2023	S		R	R	R	R	S	R	R	R	R		R	S	R	S	R		R	S				S
573.13269	2023	S		R	R	R	R		R	R	R	R		R	S	R	S			R	R		R		R
573.13268	2023	S		R	R	R	S	R	R	R	R	R		R	S	R	S			R			S		S
573.13267	2023	S		R	R	R	R	R	R	R	R	R		R	S	R	S	R		R	R		S		R
573.13266	2023	S		R		R	S	S	R	R	R	R		S	S	R	S			R	S		S		R
573.13265	2023	S		R	R	R	R	R	R	R	R	R		R	S	R	S	R		R	R		S		R
573.13264	2023	S		R	S	R	S	R	R	R	R	R		S	S	R	S	R		R	R		S		R
573.13263	2023	S		R	R	R		R	R	R	R	R		R	S	R	S	R		R	R		S		R
573.13275	2023	S		R	R	R		S	R	R	R	S		S	S	S	S	R		S	S		S		R
573.13262	2023	S		R	R	R		S	R	R	R	R		R	S	R	S			R					S
573.13259	2023	S		R	R	R	R	R	R	R	R	R		R	R	R	R			R	S				R
573.13258	2023	S		R	R	R	R	S	R	R	R	R		R	S	S	S	R		R	R		R		R
573.13257	2023	S		R	R	R	R	R	R	R	R	R		R	R	R	R	S		R	S		S		S
573.13256	2023	S		R	R	R	R	S	R	R	R	R		R	S	R	S	R		R	S		R		R
573.13255	2023	S		R	R	R	R	R	R	R	R	R		R	R	R				R	S		R		R
573.13254	2023	S		R	R	R	R	S	R	R	R	R		R	S	R	S			R	S		R		R
573.13253	2023	S		R	R	R	R	S	R	R	R	R		S	S	R	S	R		R	S		S		S
573.13251	2023	S		R	R	R	S	R	R	R	R	R		R	R	R	R	R		R			R		R
573.1325	2023	S		R	R	R	R	R	R	R	R	R		R	S	R	S	R		R	R				S
573.13249	2023	S		R	R	R	R		R	R	R	R		S	S	R	S			S	S		S		S
573.13248	2023	S		R	R	R	R	S	R	R	R	R		R	S	R	S	R		R	S				S
573.1326	2023	S		S	R	R	S		R			R		S	S	R	S	S		S	R		S		R
573.13246	2023	S		R	R	R	R	S	R	R	R	R		R	S	R	S			R	S				R
573.13276	2023	S		R	S	R	S	R	R	R	R	R		R	S	R	S	R		R	R				R
573.13278	2023	S		R	R	R	S	R	R	R	R	R		S	R	R	R	R		R			S		R
573.13305	2023	S		R	R	R	S	R	R	R	R	R		R	S	R	S	R		R	R		S		R
573.13304	2023	S		R	R	R	R	S	R	R	R	R		R	S	S	S				R		R		R
573.13302	2023	S		R	R	R		R	R	R	R	R		S	S	R	S				R				S
573.13301	2023	S		R	R	R	R	S	R	R	R	R		R	S	S	S			S	R		R		R
573.133	2023	S		R	R	R	R	S	R	R	R	R		S	S	R	S	R		S	S		R		R
573.13299	2023	S		R	R	R	S	R	R	R	R	R		R	S	R	S	R		R	R		S		R
573.13298	2023	S		R	R	R	R	S	S	R	R	R		R	S		S	R		S	R		R		R
573.13297	2023	S		S	R	S	S		R			R			S		S			S					S
573.13296	2023	S		S	R	R	S	S	R			R			S		S			S					S
573.13295	2023	S		R	R	R		S	S	R	R	R		R	S		S			S	R				R
573.13294	2023	S		R	R	R	R		R	R	R	R		S	S	R	S	R		S	R		S		R
573.13277	2023	S			R	R		S	R	R	R	S		S	S	S	S			R	S		S		R
573.13293	2023	S		R	R	R	R	S	R	R	R	R		S	S	R	S	R		S	S		S		S
573.1329	2023	S		R	R	R	R	R	R	R	R	R		R	R	R	R	R		R	S				R
573.13289	2023	S		R	R	R	S	R	R	R	R	R		S	R	R	R			R	S		S		R
573.13287	2023	S		R	R	R	R	R	R	R	R	R		R	S		S	R			R		R		R
573.13286	2023	S			S	R	S	S	S	R	R	S		R	S	S	S			S	R		S		R
573.13285	2023	S		R	R	R	S	R	R	R	R	R		R	S	R	S	R		R	S				S
573.13284	2023	S		R	R	R	R	S	S	R	R	R		R	S	R	S			S	R				R
573.13283	2023	S		R	R	R	R	S	R	R	R	R		R	S	R	S	R		R	S				S
573.13282	2023	S		R	R	R	R	S	R	R	R	R		S	S	R	S	R		S	R				R
573.13281	2023	S		R	R	R	R	R	R	R	R	R		S	S	R	S			R			R		S
573.1328	2023	S		R	R	R	S	R	R	R	R	R		R	S	R	S	R		R	R		S		R
573.13279	2023	S			R	R	R	S	R	R	R	S		R	S	S	S			S	S				S
573.13292	2023	S		R	R	R		R	R	R	R	R		S	R	R	R	R		R	S		S		R
573.13376	2023	S		R	R	R	R	S	R	R	R	R		S	S		S	R			S		R		R
573.13089	2023	S		R	R	R	R	R	R	R	R	R		S	S	R	S	R		R	S		S		S
573.13086	2023	S		R	R	R	R	S	R	R	R	R		S	S	R	S			S	R				R
573.12973	2023	S		R	R	R	R	S	R	R		R		R	S	R	S	R		S	S				R
573.12982	2023	S		R	R	R	R	S	R	R		R		S	S	R	S			S	S		R		R
573.12971	2023	S		R	R	R	R	S	R	R		R		R	S	S	S				R		R		R
573.13008	2023	S		R	R	R	R	R	R	R		R		R	S	R	S	R			R				R
573.12896	2023	S			R	R	S	R	R	R		R			S	R	S	R		S	R				S
573.13	2023	S		R	S	S	S	S	S	S	S	S		S	S	S	S	R		S	R		S		R
573.12876	2023	S		R	R	R	R	S	R	R		R		S	S	R	S	R		R	R		R		R
573.12969	2023	S		R	R	R	R	S	R	R		R		R	S		S				S		R		R
573.12874	2023	S			R	R	S	R	R	R		R		S	S	R	S			S	R				S
573.13001	2023	S		R	R	R	R	S	R	R		R		R	S	S	S				R		R		R
573.12879	2023	S			R	R	S	S	R	R		R		R	S	R	S			S	R		R		R
573.12975	2023	S		R	R	R	R	S	R	R		R		R		R	S	R		S					R
573.13014	2023	S			R	R	S	R	R	R		R		R	S	R	S	R		S	R		R		S
573.12949	2023	S		R	R	R	R	S	R	R		R		R	S	S	S	R		S	R		R		R
573.12976	2023	S		R	R	R	R	S	R	R		R		S	S	R	S			R	R		R		R
573.13024	2023	S		R	R	R	R	R	R	R		R		R	R	R	R			R	R				S
573.12914	2023	S		R	R	R	R	S	R	R		R		R	S	S	S	R			R		R		R
573.12944	2023	S		R	R	R	R	S	R	R		R		R	S	S	S	R			S				R
573.12956	2023	S		R	R	R	R		R	R		R		R	S	R	S	R		S	R		R		R
573.12958	2023	S		R	R	R		S	R	R		R		S	S	R	S	R		R	S		S		R
573.12979	2023	S		R		R		S	R	R		S		S	S	S	S			S	R				R
573.12931	2023	S		R	R	R	S	S	R	R		R		R	S	R	S	R		S	S		R		S
573.12894	2023	S		R	R	R	R	S	R	R		R		R	S	R	S	R		R	S				S
573.12992	2023	S		R	R	R	R	S	R	R		R		R	S	S	S				S		R		R
573.12964	2023	S			R	R	S	R	R	R		R			S	R	S			S	R				S
573.12891	2023	S		R	R	R	R	R	R	R		R		R	S	R	S	R		R	R		R		R
573.12988	2023	S			R	R	S	S	R	R		S		S	S	S	S			S	S		S		R
573.12864	2023	S		R	R	R		R	R	R		R			R	R	R	R		R			R		S
573.12892	2023	S		R		R	R	S		R		R		S	S	S	S	R		S	S				R
573.12899	2023	S		R	R	R	R	S	R	R				R	S	S	S	R		S	R		R		R
573.1288	2023	S		R	R	R		R	R	R		R		R	R	R	R			R	S		R		S
573.13025	2023	S		R	R	R		S	R	R		R		R		S	S				R		R		R
573.12947	2023	S		R		R	R	S	R	R		R		R	S	R	S	R		R	R		R		R
573.12966	2023	S		R	R	R	R	R	R	R		R		S	R	R	R			R	S		S		R
573.12945	2023	S			R	R	S	R	R	R		R			S	R	S			S	R				S
573.12942	2023	S			R	R	S		R	R		R			S		S	R		S					S
573.12919	2023	S		R	R	R	R	R	R	R		R		R	S	R	S	R		R	R		S		R
573.12867	2023	S		R	R	R	R	R	R	R		R		S	R	R	R			R			S		S
573.12905	2023	S		R	R	R	R	R	R	R		R		R	R	R	R	R		R	S		S		R
573.12918	2023	S		R	R	R	R	S	R	R		R		S	S	R	S			S	S				R
573.12884	2023	S		R	R	R	R	R	R	R		R			S	R	S	R		R	S		R		S
573.12981	2023	S		R	R	R	R	R	R	R		R		R	S	R	S			R	R		R		R
573.12938	2023	S		R	R	R	R	S	R	R		R		R	S	S	S				R		R		R
573.13012	2023	S		S	R	R	S	S	R						S	S	S	R		S	S				S
573.12952	2023	S		R	R	R	R	S	R	R		R		R	S	S	S			R	R		R		R
573.12936	2023	S		R	R	R	R	R	R	R		R		S	R	R	R	R		R	S		R		R
573.13018	2023	S			R	R	R	S		R		R		S	S	R	S			S	S		S		S
573.12913	2023	S		R	R	R	R	R	R	R		R		S	R	R	R	R		R	R		S		S
573.12909	2023	S		R	R	R	R	R	R	R		R		S	S	R	S	R		R	R				R
573.1291	2023	S		R	S	R	S		R	S		S		S	S	S	S			R	R		S		S
573.13019	2023	S		R	R	R	R	R	R	R		R		S	R	S	R	R		R	S		S		S
573.12916	2023	S			R	R	S	S	R			R			S		S			S	S				R
573.12878	2023	S		R	R	R	R	R	R	R		R		S	S	R	S	R		R	S		S		R
573.12911	2023	S		S		R	S	S	R						S	S	S	R		S	S				S
573.12953	2023	S		R	R	R	R	S	R	R		R		S	S	R	S	R			R		S		R
573.12986	2023	S		S	S	S	S	S	S	S	S	S		S	S	S	S			S	R		S		S
573.12967	2023	S		S	S	S	S	S	S	S	S	S		S	S	S	S	R		S	S		S		S
1304917.4	2023	S			R		R		R			R	R	S	R	R	R			R		R	R		S
573.13009	2023	S		S	S	S	S	R	S	S	R	S		S	S	S	S	R		S	R		S		S
573.12872	2023	S		S	S	S	S	S	S	S	S	S		S	S	S	S			S	R		S		S
573.13003	2023	S		S	S	S	S	S	S	S	S	S		S	S	S		R		S	S		S		S
573.12955	2023	S		S	S	S	S		S	S	S	S		S	S	S	S	R		S	S		S		S
573.13013	2023	S		S	S	S	S	S	S	S	S	S		S	S	S	S	R		S	S		S		S
573.12965	2023	S		R	S	S	S		S	S	S	S		S	S	S	S	S		S	R		S		S
573.1296	2023	S		S	S	S	S	S	S	S	S	S		S	S	S	S	R		S	S		S		S
1304918.4	2023	S			R		R		R			R	R	S	R	R	R			R		R	R		R
573.12926	2023	S		S	S	S	S	S	S	S	S	S		S	S	S	S			S	S		S		S
573.12902	2023	S		S	S	S	S	S	S	S	S	S		S	S	S	S	R		S	S		S		S
573.12968	2023	S		S	S	S	S	R	S	S	R	S		S	S	S	S	S		S			S		S
573.12882	2023	S		S	S	S	S	S	S	S	S	S		S	S	S	S	S		S	S		S		S
573.12917	2023	S		S	S	S	S	S	S	S	S	S		S	S	S	S	R		S	S		S		S
573.12881	2023	S		S	S	S	S	S	S	S	S	S		S	S	S	S			S	S		S		S
573.12873	2023	S		S	S	S	S	S	S	S	S	S		S	S	S	S			S	S		S		S
573.12863	2023	S		S	S	S	S	S	S	S	S	S		S	S	S	S			S	S		S		S
573.12935	2023	S		S	S	S	S	S	S	S	S	S		S	S	S	S	S		S	S		S		S
573.1289	2023	S		S	S	S	S	S	S	S	S	S		S	S	S	S			S	S		S		S
573.13002	2023	S		S	S	S	S	S	S	S	S	S		S	S	S	S			S	S		S		S
573.1298	2023	S		S	S	S	S	S	S	S	S	S		S	S	S	S	R		S	S		S		S
573.12961	2023	S			S	S	S	S	S	S	S	S		S	S	S	S	S		S	R		S		R
573.12927	2023	S		S	S	S	S	S	S	S	S	S		S	S	S	S			S	R		S		S
573.12977	2023	S		R	R	R	R	R	R	R		R		R	S	R	S	R			R				R
573.13005	2023	S		S	S	S	S	S	S	S	S	S		S	S	S	S			S	S		S		R
573.12962	2023	S		S	S	R	S	R	S	S	S	S		S	S	S	S	S		S	S		S		S
573.13028	2023	S		R	R	R	R	S	R	R		R		R	S	R	S	R		R	S				S
573.13021	2023	S		S	R	R	S	S	R	R		S		S	S	S	S	S		S	S		S		S
573.12957	2023	S		R	R	R	R	S	R	R		R		S	S	R	S			S	S		S		S
573.12937	2023	S		R	S	R	S	S	S	S		S		S	S	S	S			R	R		S		S
573.12859	2023	S		S	R	R	S	S	R	R		S		S	S	S	S	S		S	S		S		S
573.12972	2023	S		R	R	R	R	S	R	R		R		R	S	S	S	R		S	R		R		R
573.12858	2023	S		R	R	R	R	S	R	R		R		R	S	S	S	R		R	R		R		R
573.13017	2023	S		R	R	R	R	S	R	R		S		S	S	S	S			S	R		S		R
573.12897	2023	S		R	R	R	R	S	R	R		R		S	S	R	S			R	R				R
573.12893	2023	S		R	R	R	R	S	R	R		R		R	S	R	S			R	S				R
573.1297	2023	S		R	R	R			R	R		R		S	S	R	S	R			R		S		S
573.13027	2023	S			S	S	S	S	S	S	S	S		S	S	S	S	R		S	R		S		S
573.12999	2023	S		R	R	R	R	S	R	R		R		R	S	S	S			S	R		R		R
573.12869	2023	S		R	R	R	R	S	R	R		R		S	S	S	S	R		R	R		R		R
573.1301	2023	S		R	R	R	R	R	R	R		R		S	R	R	R			R			S		R
573.13011	2023	S		R	R	R	R	R	R	R		R		S	R	R	R	R		R	S		R		S
573.12898	2023	S		R	R	R		S	R	R		R		R	S	R	S	R		R	R		R		R
573.12994	2023	S		R	R	R	R	S	R	R		R		R	S	R	S	R			R		R		R
573.12954	2023	S		R	R	R	R	R	R	R		S		S	S	S	S			R	R		S		R
573.12895	2023	S		S	R	R	S	S	R						S	S	S	R		S	S				S
573.12963	2023	S		S	S	S	S	S	R	S	S	S		S	S	S	S	S		S	S		S		S
573.13006	2023	S		S	S	S	S	S	S	S	S	S		S	S	S	S			S	R		S		R
573.12941	2023	S		S	S	S	S	S	S	S	S	S		S		S	S			S	S		S		S
1304919.4	2023	S			R		R		R			R	R	S	R	R	R			R		R	R		S
573.12924	2023	S			R	R	R	R	R	R					S	S	S	R		R	S				S
573.13087	2023	S		R	R	R		R	R	R	R	R		R	S	R	S	R		R	R		S		R
573.12974	2023	S		R	R	R	R	S	R	R				S	S	S	S			S	R				R
573.12987	2023	S		R	R	R	R	S	R	R		R		R	S	S	S			R	R		R		R
573.13036	2023	S		R	R	R	R	S	R	R	R	R		R	S	S	S			R	R		R		R
573.13035	2023	S		R	R	R		R	R	R	R	R		R	S	R	S	R		R	R		R		R
573.13033	2023	S		R	R	R	S	R	R	R	R	R		R	S	R	S			S	R		S		R
573.13032	2023	S		R	R	R		S	R	R	R			R	S	S	S	S			R		R		R
573.13031	2023	S		R	R	R	R	S	R	R	R	R		R	S	S	S				R		R		R
1284833.4	2023	S			R		S		R			S	R		R	S	R			R		R			S
1284834.3	2023	S			R				R			S	R	S		S	S			R		R	S		S
1284799.4	2023	S			R		R		R			R	R	R	R	R	R			R		R	R		R
1284798.4	2023	S			R				R			R	R	S	R	R	R			R		R			R
1284797.4	2023	S			R		S		R			S	R	S	R	S	R			R		R			S
1284796.3	2023	S			R		R		R			R	R	S	R	R	R			R		R			R
1438771.3	2023	S		R		R		R	R			R	R		R	R	R	R							R
1438769.3	2023	S		R		R		R	R			R	R		R	R	R	R							R
1438767.3	2023	S		R		R		R	R			R	R	S	R	R	R	R							R
1438766.3	2023	S		R		R		R	R			R	R	R	R	R	R	R							R
1438756.3	2023	S		R		R		R	R			R	R		R	R	R								R
1438754.3	2023	S		R		R		R	R			R	R	R	R	S	R								R
1438749.3	2023	S		R		R		R	R			R	R		R	R	R	R							R
1438730.3	2023	S		R		R		R	R			R	R	R	R	R	R								S
1438727.3	2023	S		R		R		R	R			R	R	S	R	S	R								S
1328385.3	2023	S		S				S	S			S	S	S	S	S	S								S
1328384.3	2023	S				R		S	R			S	S	S	S	S	S	S							S
1328381.3	2023	S		R		R		R	R			R		R		R		R							S
573.13038	2023	S		R	R	R	R	S	R	R	R			R	S	S	S	S		S	R		R		R
573.13043	2023	S		R	S	R		R	R	R	R	R		R	S	S	S	R		R	R		R		R
573.13046	2023	S		R	R	R	R	S		R	R	S		S	R	S	S			R	S		S		S
573.13047	2023	S		R		R	R	S	R	R	R	R		S	S	S	S			S	R				R
573.13082	2023	S		R	R	R	S	R	R	R	R	R		R	S	R	S			R	R				R
573.13081	2023	S			R	R	R	S	R	R	R	S		S	S	S	S			S	R		S		R
573.1308	2023	S		R	R	R	R	S	R	R	R	R		R	S	S	S			R	R		R		R
573.13077	2023	S		R	S	R	S	S	R	R	R	R			S	R	S	R		S	R		S		R
573.13075	2023	S		R	R	R		R	R	R	R	R		R	R	R	R			R	S		S		R
573.13074	2023	S		R	R	R	R	S	R	R	R	S		R	S	S	S	S		S	S		R		R
573.13073	2023	S		R	R	R	R	R	R	R	R	R		R	R	R	R			R	R		S		S
573.13072	2023	S		R	R	R	R	S	R	R	R	R		R	S	R	S			R	S		R		R
573.13071	2023	S			R	R		S	R	R	R	R		S	S	R	S	R		S	S		R		R
573.1307	2023	S			R	R			R	R	R	R		S	S	R	S	R		S	S		R		S
573.13064	2023	S		R	R	R	R	R	R	R	R	R		S	S	R	S	R			R				R
1328382.3	2023	S		R		R		S	R			S		S		S									R
573.13063	2023	S		R	R	R	R	R	R	R	R	R		S	R	R	R	R		R			S		R
573.13061	2023	S		R	R	R	R	R	R	R	R	R		R	S	R	S	R			R		S		S
573.1306	2023	S		R	R	R	R	S	R	R	R	R		R	S	S	S			S	R		S		R
573.13059	2023	S		R	R	R	S	S	R	R	R	R		S	S	R	S	R		R	R				R
573.13058	2023	S		S	R	R	S	S	R	R					S	S	S			S	S				S
573.13057	2023	S		R	S	R	S	S			S	S		S	S	S	S	R		R	S		S		S
573.13056	2023	S		R	S	R		R	S	R	R	R		R	S	R	S	R			R		S		S
573.13055	2023	S		R	R	R	R	R	R	R	R	R		R	S	R	S	R		R	R				R
573.13054	2023	S		R	R	R	R	R	R	R	R	R		R	S	R	S	R		R	R				S
573.1305	2023	S		R		R	R	S		R	R	S		S	S	S	S			S	R				S
573.13049	2023	S		R	R	R		R	R	R	R	R		R	R	R	R			R	R		S		R
573.13048	2023	S		R	R	R	S	R	R	R	R	R		R	R	R	R			R	S				R
573.13062	2023	S		R	S	R	S	R	R	R	R	R		R	R	R	R			R	R		S		R
573.12997	2023	S		S	S	S	S	S	S	S	S	S		S	S	S	S	S		S	S		S		S
573.12906	2023	S		S	S	S	S	S	S	S	S	S		S	S	S	S			S	S		S		S
573.12951	2023	S		S	S	S	S	S	S	S	S	S		S	S	S	S	S		S	S		S		S
573.12904	2023	S		S	S	S	S	S	S	S	S	S		S	S	S	S	S		S	S		S		S
1304923.3	2023	S			R				R			R	R	R	R	R	R			R		R	R		R
573.12996	2023	S		R	S	S	S	S	S	S	S	S		S	S	S	S	R			S		S		S
573.12886	2023	S		S	S	S	S	S	S	S	S	S		S	S	S	S			S	S		S		S
573.12889	2023	S		S	S	S	S	S	S	S	S	S		S	S	S	S	R		S	S		S		S
1304922.3	2023	S			R		R		R			R	R	S	R	R	R			R		R	R		S
573.12995	2023	S		S	S	S	S	S	S	S	S	S		S	S	S	S	S		S	S		S		S
573.13029	2023	S		S	S	S	S	S	S	S	S	S		S	S	S	S			S	R		S		R
573.12883	2023	S		S	S	S	S	S	S	S	S	S		S	S	S	S			S	S		S		S
573.12989	2023	S		S	S	S	S	S	S	S	S	S		S	S	S	S	R		S	S		S		S
573.12946	2023	S		S	S	S	S	S	S	S	S	S		S	S	S	S			S	S		S		S
573.12922	2023	S		S	S	S	S	S	S	S	S	S		S	S	S	S			S	S		S		S
1304921.4	2023	S			R		R		R			R	R	S	R	R	R			R		R	R		R
573.13026	2023	S		S	S	S	S	S	S	S	S	S		S		S	S	S		S	S		S		S
573.1302	2023	S		S	S	S	S	S	S	S	S	S		S	S	S	S			S	S		S		S
573.13022	2023	S		S	S	S	S	S	S	S	S	S		S		S	S	R		S	S		S		S
573.12901	2023	S		S	S	S	S	S	S	S	S	S		S	S	S	S	S		S	R		S		S
573.12861	2023	S		S	S	S	S	S	S	S	S	S		S	S	S	S			S	S		S		S
573.12915	2023	S		R	S	R	R		S	R		S		S	S	S	S				R		S		R
573.12877	2023	S		R	R	R			R	R		R		R	S	R					R		R		R
573.12865	2023	S		S	S	S	S	S	S	S	S	S		S	S	S	S			S	S		S		S
573.1287	2023	S		R	R	R	R		R	R		R		S	S	R		R			S		R		R
573.12985	2023	S		S	S	S	S	S	S	S		S		S	S	S	S			S	S		S		S
573.12932	2023	S		R		R		S	R	R		R		R	S	R	S	R		R	S				R
573.12983	2023	S		S	S	S	S	S	S	S	S	S		S	S	S	S			S	S		S		S
573.13007	2023	S		R	R	R	R	R	R	R		R		S	R	R	R	R		R	R				R
573.12903	2023	S			S	S	S	S	S	S	S	S		S	S	S	S	R		S	R		S		R
573.12984	2023	S			S	S	S	R	S	S	R	S		S	S	S	S			S	R		S		S
573.12928	2023	S		S	S	S	S	S	S	S	S	S		S	S	S	S			S	S		S		S
573.13004	2023	S		S	S	S	S	S	S	S	S	S		S	S	S	S	S		S	S		S		S
573.12871	2023	S		S	S	S	S	S	S	S	S	S		S	S	S	S	R		S	S		S		S
573.12925	2023	S		S	S	S	S	S	S	S	S	S		S	S	S	S	S		S	S		S		S
573.12885	2023	S		S	S	S	S	S	S	S	S	S		S	S	S	S			S	S		S		S
573.12934	2023	S		S	S	S	S	S	S	S	S	S		S	S	S	S	S		S	S		S		S
573.12907	2023	S		S	S	S	S	S	S	S	S	S		S	S	S	S			S	S		S		S
573.1294	2023	S		S	S	S	S	S	S	S	S	S		S	S	S	S			S	S		S		S
573.12923	2023	S		S	S	S	S	S	S	S	S	S		S	S	S	S			S	S		S		S
573.12978	2023	S			S	S	S		S	S		R		S	S	R	S			S	S		S		R
573.12943	2023	S		S	S	S	S	S	S	S	S	S		S	S	S	S			S	S		S		S
573.12991	2023	S		S	S	S	S	S	S	S	S	S		S	S	S	S			S	S		S		S
573.12998	2023	S		S	S	S	S	S	S	S	S	S		S	S	S	S			S	S		S		S
573.12912	2023	S		S	S	S	S	S	S	S	S	S		S	S	S	S	R		S	S		S		S
573.12868	2023	S		S	S	S	S	S	S	S	S	S		S	S	S	S	S		S	S		S		S
573.12875	2023	S		S	S	S	S	S	S	S	S	S		S	S	S	S			S	S		S		S
573.12933	2023	S		S	S	S	S	R	S	S	S	S		S	S	S	S			S	S		S		S
573.1295	2023	S		S	S	S	S	S	S	S	S	S		S	S	S	S			S	S		S		S
573.12908	2023	S		S	S	S	S	S	S	S	S	S		S	S	S	S	S		S	S		S		S
573.12921	2023	S		S	S	S	S	S	S	S	S	S		S	S	S	S			S	S		S		S
573.13015	2023	S		S	S	S	S	S	S	S	S	S		S	S	S	S			S	S		S		S
573.13016	2023	S		R	R	R	R		R	R	R	R		R	S	R	S	R		S	R		R		R
1304924.3	2023	S			R		R		R			R	R		R	R	R			R		R	R		S
573.12993	2023	S			S	S	S	S	S	S	S	S		S	S	S	S			S	S		S		S
573.12939	2023	S		S	S	S	S	S	S	S	S	S		S	S	S	S			S	S		S		S
573.13377	2023	S		R	R	R		R	R	R	R	R		R	S	R	S	R		R	R		S		R
573.13312	2023	S		R	R	R	R	S	R	R	R	R		R	S	R	S			S	R				R
573.1338	2023	S		R	R	R	S	R	R	R	R	R		R	R	R	R			R	S		R		S
573.13666	2023	S		R	R	R	R	R	R	R	R	R		S	R	R	R	R		R	S		S		R
573.13665	2023	S		R	R	R	R	S	R	R	R	R		R	S	R	S			R	S		R		R
573.13664	2023	S		R	S	R	S	R			R	S		S	S	S	S			R	R		S		S
573.13663	2023	S		R	R	R	S	S	R			S		S	S	S	S	S		S	S		S		S
573.13662	2023	S			R	R	R	S		R	R	S		R	S	S	S			S	R				R
573.13661	2023	S		R	S	R	S	R	R	R	R	R		R	R	R	R	R		R	R				R
573.1366	2023	S		R	R	R	R	S	R	R	R	S		S	S	S	S				S		R		R
573.13659	2023	S		R	R	R	R	S	R	R	R	R		S	S	R	S			S	S		S		R
573.13658	2023	S		R	S	R	S	R	R	R	R	R			R	R	R			R	R		S		R
573.13656	2023	S		R	R	R	S	R	R	R	R	R		S	S	S	S			R			S		S
573.13654	2023	S		R	R	R	R	S	R	R	R	R		S	S	R	S			R	R		S		R
573.13652	2023	S		R	R	R	R	R	R	R	R	R			S	R	S			R	R		S		R
573.13651	2023	S		R	R	R		R		R	R	S		S	R	S	R			R	S		S		S
573.1365	2023	S		R	R	R	R	S	R	R	R	R		R	S	R	S			R	R		R		R
573.13649	2023	S			R	R	R	S	R	R	R	R		S	S	R	S	R		S	S		S		R
573.13647	2023	S			R	R		S	R	R	R	R		S	S	R	S	R		S	S		S		R
573.13646	2023	S		R	R	R	R	R	R	R	R	R		S	R	R	R	R		R	S		S		R
573.13645	2023	S		R	R	R		R	R	R	R	R		S	R	R	R	R		R	R				R
573.13644	2023	S		R	R	R	S	R	R	R	R	R		S	S	R	S			R	S		S		S
573.13643	2023	S		R	R	R	R	R	R	R	R	R		S	S	R	S			S	R		S		S
573.13642	2023	S		S	R	R	R	R	R	R	R	S		S	S	S	S			S	R		S		S
573.13641	2023	S			R	R	R	S	R	R	R	R		S	S	R	S	R		S	S		S		R
573.1364	2023	S		R	R	R	R	R	R	R	R	R		R	R	R	R	R		R	R		S		R
573.13639	2023	S		R	R	R		S	R	R	R	S		S	R	S	S			R	S		S		S
573.13638	2023	S		R	R	R	R	S	R	R	R	R		R	S	S	S			R	S				S
573.13667	2023	S		R	R	R	R	S	R	R	R	R		S	S	R	S			S	S				R
573.13637	2023	S			R	R		S	R	R	R	S		S	S	S	S			R	R		S		S
573.13668	2023	S		R	R	R	R	S	R	R	R	R		R	S	R	S	R			R		R		R
573.13671	2023	S		R	R	R		S	R	R	R	S		S	S	S	S	R		S	S		S		S
573.13702	2023	S		R	R	R	R	S	R	R	R	R		S	S	R	S			S	S		S		R
573.13701	2023	S		R	R	R	R	S	R	R	R	S		S	S	S	S			S	R		S		R
573.137	2023	S		R	R	R	S	R	R	R	R	R		S	S	R	S						S		S
573.13698	2023	S		R	R	R	S	S	R	R	R	R		S	S	R	S	R		R	R		R		R
573.13697	2023	S		R	R	R	R		R	R	R	R		R	S	R	S	R			R		R		R
573.13696	2023	S		R	R	R	R	R	R	R	R	R		S	S	R	S			R			S		R
573.13695	2023	S		R	R	R	S	R	R	R	R	R		S	S	R	S			R			S		R
573.13694	2023	S		R	R	R	R	S	R	R	R	R		S	S	R	S			S	S		S		R
573.13693	2023	S		R	S	R	S	R	R	R	R	R			R	R	R			R	R		S		R
573.13692	2023	S		R	S	R	S	R	R	R	R	R		S	R	R	R	R		R	R				R
573.13691	2023	S		R	R	R	R	R	R	R	R	R		S	R	R	R	R		R	R		R		R
573.13689	2023	S		R	S	R	S	R	R	R	R	R		S	R	R	R	R		R			S		R
573.13688	2023	S		R	R	R		R	R	R	R	R		R	S	R	S			R	R		S		R
573.13687	2023	S				R	R	S	R	R	R	R		S	S	R	S			S	S		S		S
573.13686	2023	S		R	R	R	R	R	R	R	R	R		R	R	R	R	R		R	R		R		R
573.13685	2023	S		R	S	R	S	R	R	R	R	R		R	R	R	R	R		R	R		R		R
573.13683	2023	S		R	R	R	R	S	R	R	R	R		S	S	R	S	R		R	S		S		R
573.13681	2023	S		R	R	R	R	S	R	R	R	R		R	S	R	S			S	R		R		R
573.13679	2023	S			R	R		S	R	R	R	R		S	S	S	S			S	S		S		R
573.13678	2023	S		R	R	R	R	S	R	R	R	R		R	S	R	S			R	R		R		R
573.13677	2023	S		R	R	R		S	R	R	R	R		S	S	R	S			S	S		S		R
573.13675	2023	S		R	R	R	R	S	R	R	R	R		R	S	S	S			S	R		R		R
573.13674	2023	S		R	R	R	R	S	R	R	R	R		R	S	R	S			R	R		R		R
573.13673	2023	S		R	R	R		S	R	R	R	R		R	S	R	S	R			R		R		R
573.13672	2023	S		R	R	R	R	S	R	R	R	S		S	S	S	S			R	R		R		R
573.13669	2023	S		R		R	R	S	R	R	R	R		R	S	S	S				R		R		R
573.13636	2023	S		R	R	R	R		R	R	R	R		S	S	R	S			R	R		S		R
573.13634	2023	S		R	R	R	R	R	R	R	R	R		S	R	R	R			R	R		R		R
573.13633	2023	S		R	R	R	R	S	R	R	R	R		R	S	S	S			S	R		R		R
573.13599	2023	S		R	R	R	R	S	R	R	R	R		R	S	S	S			R	R		R		R
573.13598	2023	S		R	R	R	R	R	R	R	R	R		S	S	R	S			S	R		S		R
573.13597	2023	S		R	R	R	R	R	R	R	R	R		S	S	R	S			S	R		S		S
573.13596	2023	S		R	R	R		S	R	R	R	R		S	S	R	S			R					R
573.13595	2023	S		R	R	R	R	R	R	R	R	R		S	R	R	R	R		R	S		R		R
573.13594	2023	S		R	R	R	R	S	R	R	R	R		R	S	R	S	R		R	R		S		R
573.13593	2023	S		R	R	R	R	R	R	R	R	R		S	R	R	R	R		R	R				R
573.13592	2023	S		R	R	R	R	R	R	R	R	R			R	R	R	R		R	S		R		S
573.13591	2023	S		R	R	R	R	R	R	R	R	S		S		S				R	S		S		R
573.1359	2023	S		R	R	R		S	R	R	R	R		R	S	R	S	R		R	S		R		R
573.13589	2023	S		R	R	R	R	S	R	R	R	R		R	S	S	S			R	R		R		R
573.13588	2023	S		R	R	R	R	S	R	R	R	R		R	S	R	S			R	R		R		R
573.13587	2023	S		R	R	R	R	R	R	R	R	R		S	R	R	R			R	R		R		R
573.13586	2023	S		R	R	R	R	S	R	R	R	R		R	S	R	S			R	S		R		R
573.13583	2023	S		R	R	R	R	R	R	R	R	R		S	S	R	S			S	R		S		S
573.13582	2023	S		R	R	R			R	R	R	R		R	S	R	S	R		S	R		S		R
573.13581	2023	S		R	R	R	S	S	R	R	R	R		R	S	R	S	R							R
573.1358	2023	S		R	R	R	R		R	R	R	R		S	S	R	S	R		R	R		R		R
573.13579	2023	S		R	R	R	R	R	R	R	R	R		R	S	R	S	R		R	R				R
573.13577	2023	S		R	R	R	R	R	R	R	R	R		S	R	R	R	R		R	R		S		R
573.13576	2023	S		R	S	R		R	R		R	S		S	S	S	S			R	R		S		S
573.13575	2023	S		R	S	R	S	R	R	R	R	R		R	S	R	S	R		R	R		S		R
573.13574	2023	S		R	R	R	R	R	R	R	R	R		R	S	R	S			R	S				R
573.13572	2023	S		R	R	R	R	S	R	R	R	R		R	S	S	S				R		R		R
573.13571	2023	S		R	R	R	S	R	R	R	R	R		S	S	R	S	R			S		S		S
573.13601	2023	S		R	R	R	S	R	R	R	R	R		S	S	R	S			R	S		S		R
573.13379	2023	S		R	R	R	R	S	R	R	R	R		S	S	R	S	R		S	R				R
573.13603	2023	S		R	R	R	R	R	R	R	R	R		S	R	R	R			R	R		S		R
573.13604	2023	S		R	R	R	R		R	R	R	R		R	S	R	S				R				R
573.13631	2023	S		R	R	R	R		R	R	R	R		S	S	R	S	R			R		R		R
573.1363	2023	S		R	R	R	R		R	R	R	R		S	S	S	S				R				R
573.13628	2023	S		R	R	R	R		R	R	R	R		S	S	R	S	R		R	R				R
573.13627	2023	S		S	R	R	S	S	R	R	S	S		S	S	S	S			S	S		S		S
573.13626	2023	S		R	R	R	S	R	R	R	R	R		S	R	R	R			R	S		S		S
573.13625	2023	S		R	R	R	R	S	R	R	R	R		S	S	R	S			R	R				R
573.13624	2023	S		R	R	R	R	R	R	R	R	R		S	S	R	S			S	R		S		S
573.13623	2023	S		R	R	R			R	R	R	R		S	R	R	R			R	R				R
573.13622	2023	S		R	R	R	R	R	R	R	R	R		S	S	R	S			S	R		S		S
573.13621	2023	S		R	R	R	R	R	R	R	R	R		R	S	R	S	R		S			S		R
573.1362	2023	S		R	R	R	R	S	R	R	R	R		R	S	R	S			R	R				R
573.13619	2023	S		R	R	R	R		R	R	R	R		S	R	R	R	R		R	S		S		S
573.13703	2023	S		R	R	R		S	R	R	R			S	S	S	S			S	R		R		R
573.13618	2023	S			R	R		S	R	R	R			S	S	S	S			S	S		S		R
573.13616	2023	S		R	R	R	R	R	R	R	R	R		S	R	R	R	R		R	S		R		R
573.13615	2023	S		R	R	R	R	R	R	R	R	R		R	S	R	S	R			R				R
573.13614	2023	S		R	R	R	S	S	S	R	R	S		S	S	S	S			R	S		S		S
573.13613	2023	S		R	R	R	R	S	R	R	R	R		R	S	S	S			R	R		R		R
573.13612	2023	S			R	R			R	R	R	R		S	S	R	S	R		S			R		R
573.13611	2023	S		R	R	R		S	R	R	R	R		R	S	S	S	S			R				R
573.1361	2023	S		R	R	R	R	S	R	R	R	R		R	S	R	S			S	S				R
573.13609	2023	S		R	R	R	R	R	R	R	R	R		R	S	R	S	R			S				R
573.13608	2023	S		S	R	R	S	S	R		S	S			S	S	S			S	S				S
573.13607	2023	S		R	R	R		S	R	R	R	R		S	S	R	S			S	S		S		R
573.13606	2023	S			R	R		R	R	R	R	R		S	S	R	S	R		S	R		S		S
573.13605	2023	S			R	R	S		R	R	R	R			S	R	S	S			R				S
573.13617	2023	S		R	R	R	S	R	R	R	R	R		S	R	R	R	R		R	S		R		S
573.1357	2023	S		S		R	S	S			S			S	S	S	S			S	S				S
573.13704	2023	S		R	R	R	R	R	R	R	R	R			R	R	R	R		R	R		R		R
573.13706	2023	S		R	R	R	R		R	R	R	R		R	S	R	S	R		R	S		R		R
573.13813	2023	S		R	R	R	R		R	R	R	R		R	S	R	S	R		R					S
573.13812	2023	S		R	R	R	R	R	R	R	R	R		R	R	R	R			R					R
573.13811	2023	S		R	S	R	S	R	R	R	R	R		R	R	R	R	R		R					R
573.1381	2023	S		R	R	R	R		R	R	R	R		R	S	R	S	R		R			S		R
573.13809	2023	S		R	R	R			R	R	R	R		R	S	R	S			S	R		R		R
573.13807	2023	S		R	R	R	R	R	R	R	R	R		R	R	R	R			R	R		R		S
573.13805	2023	S		R	R	R	R		R	R	R	R		S	S	S	S	R			R				R
573.13804	2023	S		R	R	R	S	R	R	R	R	R		R	R	R	R			R	R				S
573.13801	2023	S				R	R		R	R	R	S		R	S	S	S			S	R				R
573.138	2023	S		R	R	R	R		R	R	R	R		S	S	R	S	R		R			S		S
573.13799	2023	S		R	R	R	R	R	R	R	R	R		R	R	R	R			R			S		R
573.13795	2023	S		R	R	R	R	S	R	R	R	R			S	R	S			R	S				R
573.13794	2023	S		R	R	R	R	S	R	R	R	R		S	S	S	S				R		R		R
573.13792	2023	S		R	R	R	R	S	R	R	R	R		R	S	S	S			S	R		R		R
573.13791	2023	S		R	R	R		S	R	R	R	R		R	S	R	S	R		S	R		R		R
573.1379	2023	S		R	R	R	R	R	R	R	R	R		S	R	R	R			R			R		R
573.13789	2023	S		R	R	R		R	R	R	R	R		R						R			R		S
573.13788	2023	S		R	R	R	R	R	R	R	R	R		S	R	R	R			R					R
573.13787	2023	S		R	R	R	R	S	R	R	R	R		S	S	R	S			R	S		S		S
573.13786	2023	S		R	R	R	R		R	R	R	R		S	S	R	S			R	S		R		S
573.13785	2023	S		R	R	R	R	R	R	R	R	R		S	S	R	S	R		R	R		S		R
573.13783	2023	S		R	R	R	S	R	R	R	R	R		S	R	R	R			R	S		S		R
573.13782	2023	S		R	S	R	S	S	R	R	R	R		S	S	R	S			R					R
573.1378	2023	S		R	S	R	S	R	R	R	R	R		R	S	R	S	R		R	R				S
573.13779	2023	S		R	R	R	R	S	R	R	R	R		S	S	R	S				R				R
573.13814	2023	S		R	R	R		S	R	R	R	R		R	S	R	S				S		R		R
573.13777	2023	S		R	R	R	R	R	R	R	R	R		R	S	R				R	R		S		R
573.13815	2023	S		R	R	R		S	R	R	R	R		S	S	S	S	R			R				R
573.13817	2023	S		R	R	R	R	S	R	R	R	R		S	S	S	S			S	R				R
573.13847	2023	S		R	R	R	R	R	R	R	R	R		S	R	R	R			R	R		R		R
573.13846	2023	S		R	R	R	R	R	R	R	R	R		S	R	R	R	R		R	S		S		R
573.13845	2023	S		R	S	R	S	R	R		R	S		S	S	S	S			R	R		S		R
573.13844	2023	S		R	S	R	S	R	R		R	S		S	S	S	S			R	R		S		R
573.13843	2023	S		R	R	R	R	S	R	R	R			S	S	S	S			S	R		S		R
573.13842	2023	S		R	R	R	R	R	R	R	R	R		S	R	R	R			R			R		R
573.13841	2023	S			R	R		S	R	R	R	R		R	S	S	S			S	R		R		R
573.13839	2023	S		R	R	R	R	S	R	R	R	R		S	S	R	S			R	R				R
573.13836	2023	S		R	S	R		R	R	R	R	R		R	R	R	R	R		R	S		S		R
573.13835	2023	S		R	S	R		S	S	R	R			R	S	S	S			S	R				R
573.13834	2023	S		R	S	R	S	R	S			S		S	S	S	S			R	R		S		S
573.13833	2023	S		R	R	R	R	S	R	R	R	R		R	S	S	S			S	R		R		R
573.13832	2023	S		R	R	R	R	S	R	R	R	R		S	S	R	S			S	S		S		S
573.13831	2023	S		R	R	R	R	R	R	R	R	R		R	R	R	R	R		R	R		S		R
573.1383	2023	S		R	S	R	S	R	R	R	R	R		R	S	R	S	R		R	S				R
573.13828	2023	S		R	R	R	R	R	R	R	R	R		R	S	R	S			R	R		R		R
573.13827	2023	S		R	R	R	R	R	R	R	R	R		R	S	R	S			R	R		R		R
573.13826	2023	S		R	R	R	R	R	R	R	R	R		R	S	R	S	R		S	R		R		S
573.13825	2023	S		R	R	R	R	S	R	R	R	R		S	S	S	S				R		R		R
573.13823	2023	S		R	R	R	R	S	R	R	R	R		S	S	R	S				S		R		R
573.13822	2023	S		R	R	R	R		R	R	R	R		S	S	S	S	R		R			S		R
573.13821	2023	S		R	R	R	R		R	R	R	R		S	S	R	S			R	S		R		S
573.1382	2023	S		R	R	R	R		R	R	R	R		S	S		S	R		R			S		R
573.13819	2023	S		R	R	R	R	R	R	R	R	R		R	R	R	R	R		R	R		R		R
573.13818	2023	S		R	R	R	R	S	R	R	R	R		S	S	R	S			S	R				R
573.13816	2023	S		R	R	R	R	R	R	R	R	R		R	R	R	R	R		R	R				R
573.13775	2023	S		R	R	R			R	R	R	R		S	S	R	S	R		R	S		S		S
573.13774	2023	S		R	R	R	R	S	R	R	R	R		R	S	R	S	R		S	R				R
573.13773	2023	S		R	R	R	R	R	R	R	R	R		S	R	R	R	R		R	R		R		R
573.13735	2023	S			R	R	S	S	R	R	R			S	S	S	S			S	S		S		R
573.13734	2023	S		R	R	R	R	R	R	R	R	R		R	S	R	S	R		R					R
573.13733	2023	S			R	R	R	S	R	R	R	R		S	S	R	S	R		S	S		S		R
573.13732	2023	S		R	R	R	R	S		R	R	S		S	S	S	S	S		S	S				R
573.13731	2023	S		R	R	R	S	R	R	R	R	R		R	R	R	R			R	R		S		R
573.1373	2023	S		R	R	R	R	S	R	R	R	S		R	S	S	S			S	R		R		R
573.13729	2023	S			R	R	R	S	R	R	R	R		S	S	R	S			S			S		S
573.13728	2023	S		R	R	R	R		R	R	R	R		S	S	R	S			R			R		R
573.13727	2023	S		R	R	R	R	R	R	R	R	R		S	S	R	S			R	S		S		R
573.13726	2023	S				R	R	S	R	R	R	S		R	S	S	S	S		S	R		R		R
573.13724	2023	S			S	R	R	S	R	R	R	R		S	S	R	S	R		S	R		S		R
573.13723	2023	S			R	R	R	S	R	R	R	R		S	S	R	S			S			S		S
573.13722	2023	S		R	R	R		R	R	R	R	R		S	R	R	R			R	S		S		R
573.1372	2023	S		R	R	R	R	S	R	R	R	R		S	S	S	S				R				R
573.13719	2023	S		R	S	R	S		R	R	R	S		R	S	S	S	R		R	S				S
573.13718	2023	S		R	S	R	R	S	R	R	R	R		R	S	R	S	R		R			R		S
573.13717	2023	S		R	R	R	R	S	R	R	R	R		S	S	S	S	R		S	R				R
573.13716	2023	S		R	R	R	R	S	R	R	R	R		R	S	R	S				R				R
573.13714	2023	S		R	R	R	R	S	R	R	R	R		R	S	S	S	R			R		R		R
573.13713	2023	S		R	R	R	S	S	R	R	R	R		S	S	R	S	R		R	S		S		S
573.13712	2023	S		R	R	R	R	R	R	R	R	R		R	S	R	S			R	R		S		R
573.13711	2023	S		R	S	R	S		R	R	R	R		R	S	R	S	R		R	R		S		R
573.1371	2023	S		R	R	R	R		R	R	R	R		R	S	R	S			S			S		R
573.13709	2023	S		R	R	R	R	R	R	R	R	R		R	S	R	S			S					R
573.13708	2023	S		R	R	R	R	S	R	R	R	R		R	S	R	S			S	R		R		R
573.13736	2023	S		R	S	S	S	R	S		R	R		S	S	S	S				R		S		S
573.13737	2023	S		R	R	R		R	R	R	R	R		S	S	R	S			R			S		S
573.13738	2023	S		R	R	R	R	S	R	R	R	R		R	S	R	S	R		S	R		R		R
573.13739	2023	S		R	S	R	S	S			S	S		S	S	S	S	R		R	R		S		S
573.13772	2023	S		R	R	R	R	S	R	R	R	R		S	S	R	S			R	R				R
573.13771	2023	S		R	R	R	R		R	R	R	R		S	R	R	R			R	S		S		R
573.13769	2023	S		R	R	R	R	R	R	R	R	R		S	R	R	R	R		R	R		R		R
573.1377	2023	S		R	R	R	S	R	R	R	R	R		S	R	R	R	R		R	R				R
573.13768	2023	S		R	R	R		S		R	R	R		S	S	S	S	R		S	S		S		R
573.13767	2023	S			R	R		S	R	R	R			S	S	S	S			S	S		S		R
573.13766	2023	S		R	R	R	R		R	R	R	R		R	S	R	S			S	R				R
573.13764	2023	S		R	R	R	S	S	R	R				S	S	S	S			S	S		S		S
573.13763	2023	S		R	S	S	S	R	S		R	S		S	S	S	S			R	R		S		R
573.13762	2023	S		R	R	R	R	S	R	R	R	R		S	S	R	S	R		R	S		S		S
573.13761	2023	S		R	R	R	S	R	R	R	R	R		R	S	R	S	R		R	R				R
573.1376	2023	S		R	R	R	S	R	R	R	R	R		R	S	R	S	R		R			R		R
573.13705	2023	S		R	S	R	R	S	R	R	R	S		S	S	S	S	R		R	S		S		S
573.13758	2023	S		R	R	R	R	S	R	R	R	R		S	S	R	S	R		S	S		S		S
573.13755	2023	S		R	R	R	S	R	R	R	R	R		R	R	R	S	R		R	R				R
573.13754	2023	S		R	S	S	S	R	S		R	R		S	S		S	R			R		S		R
573.13753	2023	S		R	R	R		R	R	R	R	R		R	S	R		R		R			R		R
573.13751	2023	S		R	R	R	R	R	R	R	R	R		S	R	R	R			R	S		S		R
573.13748	2023	S		R	R	R	R	S	S	R	R	S		S	S	S	S			S	S		S		S
573.13747	2023	S		R	S	R	S			R	R	R		R	S	R	S	R		R	R		R		R
573.13746	2023	S		R	R	R		R	R	R	R	R		S	R	R	R	R		R	R		R		R
573.13745	2023	S		R	S	R		S	R	R	R	S		R	S	S	S	R		R	S				S
573.13744	2023	S		R		R		S	R	R	R	R		S	S	R	S	R		R	S		R		R
573.13742	2023	S		R	R	R	R		R	R	R	R		S	S	R	S	R		R	R				R
573.13741	2023	S		R	R	R	R	R	R	R	R	R		R	S	R	R			R	S		R		S
573.1374	2023	S		R	R	R	R	S	R	R	R	R		S		S	S				R		R		R
573.13757	2023	S		R	R	R	S	R	R	R	R	R		R	S	R	S			R	S				R
573.13569	2023	S		R	R	R	S	S	R	R	R	R		R	S	R	S	R		R	R		S		R
573.13602	2023	S		R	R	R	R		R	R	R	R		S	S	R	S			S	R				R
573.13568	2023	S		R	R	R	R	S	R	R	R	R		R	S	S	S			R	R		R		R
573.13484	2023	S			R	R	R	S	R	R	R			S	S	S	S			S	S		S		S
573.13483	2023	S		R	R	R	R	R	R	R	R	R		R	R	R	R	R		R					R
573.13482	2023	S		R	R	R	S	R	R	R	R	R		R	S	R	S	R		R	R				R
573.13481	2023	S		R	R	R	S		R	R	R	R		R	S	R	S	R		R	R		R		R
573.1348	2023	S		R	S	R		S		R	R	S		S	S	S	S	R		R	R		S		S
573.13479	2023	S		R	R	R	R	S	R	R	R	R		S	S	R	S	R		S	R				R
573.13477	2023	S		R	R	R	R	R	R	R	R	R		S	S	R	R	R		R	S		R		R
573.13476	2023	S		R	S	R	R	R	S		R	R		R	S	R	S			R	R		R		R
573.13475	2023	S		R	R	R	S		R	R	R	R		S	S	R	S	R		R	R				R
573.13474	2023	S		R	S	R	R	R	S		R	R		R	S	R	S			R	R		R		R
573.13473	2023	S		R	R	R	R	S	R	R	R	R		R	S	R	S				S		R		R
573.13472	2023	S		R	R	R	R	S	R	R	R	R		R	S	R	S	R		S	R				R
573.13471	2023	S		R	R	R	R	S	R	R	R	R		R	S	S	S				R		R		R
573.1347	2023	S		R	R	R		R	R	R	R	R		S	R	R	R	R		R			R		R
573.13469	2023	S		R	R	R	R	S	R	R	R	R		R	S	R	S			S	S		S		R
573.13467	2023	S		R	R	R		S	R	R	R	R		R	S	R	S			R	S				S
573.13466	2023	S		R	S	R	R	R	S		R	R		R	S	R	S			R	R		R		R
573.13465	2023	S		R	R	R	S		R	R	R	R		S	S	R	S	R		R	R		R		R
573.13464	2023	S			R	R		S	R	R	R	R		S	S	R	S	R			S		S		R
573.13463	2023	S		R	R	R	R	S	R	R	R	R		R	S	R	S			R	S				S
573.13462	2023	S		R	R	R	S	R	R	R	R	R		R	S	R				R	R				R
573.13461	2023	S		R	R	R	R	R	R	R	R	R		S	S	R	R	R		R	S		R		R
573.1346	2023	S			R	R	S	S	R	R	S	R		S	S	R	S			S	S		R		S
573.13485	2023	S		R	R	R	R		R	R	R	R			S	R	S	R		R			S		S
573.13486	2023	S		R	R	R	R	S	R	R	R	R		S	S	S	S	R			R		R		R
573.13487	2023	S		R	R	R	R	R	R	R	R	R		S	S	R	S	R		S	R				R
573.13488	2023	S		R	R	R	R	S	R	R	R	R		S	S	R	S	R			S				R
573.13516	2023	S		R	R	R		R	R	R	R	R		S	R	R	R	R		R	S		S		R
573.13515	2023	S		R	S	R	R	R	S		R	R		R	S	R	S	R		R	R		R		R
573.13514	2023	S		R	R	R	R	S	R	R	R	S		S	S	S	S				R		R		R
573.13513	2023	S		R	R	R		R	R	R	R	R		R	R	R	R			R	S				R
573.13512	2023	S		R	R	R	S	R	R	R	R	R		R	R	R	R	R		R	S		S		R
573.13511	2023	S		R	S	R	S	S			S	S		S	S	S	S	S		R	R		S		S
573.1351	2023	S			R	R	S	S	R	R	R	R		S	S	R	S				S		R		S
573.13509	2023	S		R	R	R	R	S	R	R	R	R		S	S	S	S			S	R				R
573.13508	2023	S		R	S	R	S	S	S		S	S		S	S	S	S			R	R		S		S
573.13507	2023	S		R	R	R	R	S	R	R	R	R		S	S	R	S			S	S		R		R
573.13506	2023	S		R	R	R	R	S	R	R	R	R		S	S	R	S			R	R				R
573.13459	2023	S		R	R	R	R	S	R	R	R	R		R	S	S	S				R		R		R
573.13505	2023	S		R	R	R	R	R	R	R	R	R		R	S	R	S	R		R	R		R		S
573.13501	2023	S			R	R	S	R	R	R	R	S		S	S	S	S			S	R		S		R
573.135	2023	S		R	R	R	R	S	R	R	R	R		S	S	R	S			S	R				R
573.13499	2023	S		R	R	R	R	S	R	R	R	R		R	S	R	S	R		R	S		R		R
573.13498	2023	S		R	R	R		R	R	R	R	S		S	S	S	S			R	R		S		S
573.13497	2023	S		R	R	R	R	S	R	R	R	R		R	S	R	S			R	S				S
573.13496	2023	S		R	R	R	R	S	R	R	R	R		R	S	R	S				R		R		R
573.13495	2023	S		R	R	R	S	R	R	R	R	R		R	S	R	S	R		R	R		R		R
573.13493	2023	S		R	R	R	R	R	R	R	R	R		R	S	R	S	R		R	R		S		R
573.13492	2023	S		R	R	R		R	S	R	R	R			R	S	R			S			S		S
573.1349	2023	S		R	R	R	R	R	R	R	R	R		S	R	R	R	R		R	S		R		R
573.13489	2023	S		R	R	R		S	R	R	R	R		S	S	R	S	R		S	S		S		S
573.13504	2023	S		R	R	R	R	S	R	R	R	R		S	S	R	S			S	S		S		S
573.13517	2023	S		R	R	R	R	S	R	R	R	R		R	S	R	S			S	S				R
573.13458	2023	S		R		R		S	R	R	R	R		R	S	R	S				S		R		R
573.13456	2023	S		R	S	R	S	S			S	S		S	S	S	S			R	R		S		S
573.13411	2023	S		R	R	R	R	S	R	R	R	S		S	S	S	S			S	S		S		S
573.13409	2023	S		R	R	R	R	S	R	R	R			S	S	S	S			S	S		S		R
573.13408	2023	S			S	S	S		S			S		S	S	S	S				R		S		S
573.13407	2023	S		R	R	R	R	S	R	R	R	R		R	S	R	S			R	S				R
573.13406	2023	S		R	R	R	R		R	R	R	R		S	S	R	S	S		R			S		R
573.13405	2023	S		R	R	R		R	R	R	R	R		S	S	R	S	R		S	R		S		S
573.13404	2023	S		R	R	R	R	R	R	R	R	R		S	S	R	S			S	R				R
573.13403	2023	S		R	R	R	R	R	R	R	R	S		S	R	S	R			R			S		S
573.13401	2023	S		S	S	S	S	R	S		R	S		S	S	S	S			S	R		S		S
573.13397	2023	S		R	R	R	R	R	R	R	R	R		S	R	R	R			R	R		S		R
573.13396	2023	S		R	R	R	R	S	R	R	R	R		S	S		S	R			S				R
573.13395	2023	S		R	R	R	S	S	R	R	R	R		S	S	R	S	S		R	R		R		R
573.13393	2023	S		R	R	R	R	R	R	R	R	R		R	S	R	S	R		R	R		S		S
573.13391	2023	S		R	R	R	R	S	R	R	R	R		S	S	R	S	R			R				R
573.1339	2023	S		R	R	R	R	R	R	R	R	R		R	R	R	R			R	S		R		R
573.13389	2023	S		R	R	R	R	R	R	R	R	R		S	R	R	R			R	R		S		R
573.13388	2023	S		R	R	R	R		R	R	R	R		S	S	R	S			R					R
573.13386	2023	S		R	R	R	R	S	R	R	R	R		S	S	R	S			S	R		S		S
573.13385	2023	S		R	R	R	R	S		R	R	R		R	S	S	S			S	R		R		R
573.13384	2023	S		R	R	R	R	R	R	R	R	R		R	R	R	R			R			R		R
573.13383	2023	S			R	R	R	S	R	R	R			S	S	S	S			S	S		S		R
573.13382	2023	S		R	R	R		R	R	R	R	R		S	R	R	R			R			S		R
573.13381	2023	S		R	R	R		S	R	R	R	R		R	S	R	S			S	R		R		R
573.13413	2023	S		R	R	R	R	S	R	R	R	R		R	S	R	S	R			R		S		R
573.13414	2023	S		R	R	R	R	S	R	R	R	R		R	S	S	S				R		R		R
573.13416	2023	S		R	R	R	S	R	R	R	R	R		R	S	R	S	R		R	R		S		R
573.13415	2023	S		R	R	R		R	R	R	R	R		S	S	R	S	R			S		S		R
573.13454	2023	S		R	R	R	S	R	R	R	R	R		S	S	R	S			S	R		S		S
573.13452	2023	S		R	R	R	R	S	R	R	R	R		R	S	R	S	R		S	R		R		R
573.13451	2023	S		R	R	R	R	R	R	R	R	R		S		R	R	R		R			S		S
573.1345	2023	S		R	R	R			R	R	R	R		S	S	R	R			R	S		R		R
573.13448	2023	S		R	R	R	R	R	R	R	R	R		S	R	R	R			R	S		R		S
573.13447	2023	S		R	R	R		R	R	R	R	R		S	S	R	R	R		R			S		S
573.13446	2023	S		R	R	R	S	R	R	R	R	R		R	S	R	S	R		R	R		S		R
573.13444	2023	S		R	R	R	R		R	R	R	R		S	R	R	R			R	S		R		R
573.13443	2023	S		R	S	R		S	S	R	R			R	S	S	S			S	R				R
573.13442	2023	S		R	R	R	R	S	R	R	R			S	S	S	S			S	S		S		R
573.13441	2023	S		R	R	R		R	R	R	R	R		R	S	R	R	R		R	R		S		R
573.13457	2023	S		R	R	R	R		R	R	R	R		S	S	S	S			R	S		S		S
573.13438	2023	S		R	R	R	R	R	R	R	R	R		R	R	R	R	R		R			R		R
573.13436	2023	S		R	R	R	R	S	R	R	R	R		S	S		S	R			S				R
573.13434	2023	S		R	R	R	S	R	R	R	R	R		R	R	R	R			R	R				R
573.1343	2023	S		R	R	R	S	R	R	R	R	R		S	R	R				R	S		S		R
573.13429	2023	S		R	R	R			R	R	R	R		R	R	R	R			R	R		R		R
573.13428	2023	S		R	R	R	R	S	R	R	R	R		S	S	S	S			R	R		R		R
573.13427	2023	S		R	R	R	S	R	R	R	R	R		R	R	R	R	R		R	R				R
573.13425	2023	S		R	R	R	R	R	R	R	R	R		S	S	R	S	R		S			S		R
573.13422	2023	S		R	R	R		R	R	R	R	S		S	S	S	S			R	R		S		S
573.13424	2023	S		R	R	R	R	S	R	R	R	R		S	S	R	S			S	R		S		R
573.13419	2023	S		R	R	R	R	R	R	R	R	R		S	R	R	R	R		R			R		S
573.13417	2023	S		R	R	R	R	R	R	R	R	R		R	R	R		R		R	S		R		R
573.13437	2023	S		R	R	R	R	S	R	R	R	R		S	S	R	S	R			R				R
573.13519	2023	S		R	R	R	S	R	R	R	R	R		R	S	R	S			R	R				R
573.571	2023	S	R		R			S	R			R	S	R			S			R			R	R
573.13547	2023	S		R	R	R	R	R	R	R	R	R		S	S	R	S	R		S	S		S		S
573.13539	2023	S		R	R	R	R	R	R	R	R	R		R	S	R	S	R		R	R		S		R
573.13538	2023	S		R	R	R	R		R	R	R	R		R	S	R	S			R					S
573.13521	2023	S		R	R	R	R	S	R	R	R	S		S	S	S	S			R	R		R		R
573.13537	2023	S		R	R	R		R	R	R	R	R		R	S	R	S	R		R	R				S
573.13535	2023	S		R	R	R	R	R	R	R	R	R		S	R	R	R	R		R	R				R
573.1356	2023	S		R	R	R	R	S	R	R	R	R		R	S	R	S	R		R	S		R		R
573.13522	2023	S		R	R	R	S	R	R	R	R	R		R	R	R	R	R		R	R				R
573.13534	2023	S		R	S	R		R	R	R	R	R		S	S	R	S	R			R				R
573.1354	2023	S		R	R	R	R	R	R	R	R	R		R	S	R	S			R	R		R		S
573.13533	2023	S		R	R	R	R	S	R	R	R	R		R	S	R	S	R		R	R		S		R
573.13555	2023	S			R	R	S		R	R	R	R		R	S		S	R		S					S
573.13556	2023	S		R	R	R	R	S		R	R	S		R	S	S	S			R	S		R		R
573.1353	2023	S		R	R	R	S	R	R	R	R	R		R		R	R			R	S		R		R
573.13557	2023	S		R	R	R	S	R	R	R	R	R		R	S	R	S	R		R	R		R		R
573.13528	2023	S			R	R		S	R	R	R	R		S	S	R	S				S		R		S
573.13527	2023	S		R		R		S		R	R	S		R	S	S	S	S		S	S		R		R
573.13526	2023	S		R	R	R	R	R	R	R	R	R			R	R	R	S		R	R		S		R
573.13524	2023	S		R	R	R	R	R	R	R	R	R		S	R	R	R			R	S		R		R
573.13532	2023	S		R	R	R	R	S	R	R	R	R		R	S	S	S	R			S		R		R
573.13562	2023	S		R	R	R	R	R	R	R	R	R		R	S	R	S	R		R	R		S		R
573.13561	2023	S		R	R	R	R	R	R	R	R	R		R	R	R	R			R	S		S		R
573.13558	2023	S		R	R	R	R	S	R	R	R	R		R	S	R	S			R	S				S
573.13554	2023	S		R	R	R	R	S	R	R	R			R	S	S	S	S		S	R				R
573.13545	2023	S		R	R	R		S	R	R	R	R		R	S	S	S	R			R		R		R
573.13552	2023	S		R	R	R	S	R	R	R	R	R		R	R	R	R	R		R	S				R
573.13564	2023	S		R	R	R	S	R	R	R	R	R		R	R	R	R	R		R	S				R
573.13548	2023	S		R	R	R	S	R	R	R	R	R		R	R	R	R	R		R	R		S		R
573.13542	2023	S		R	R	R	R		R	R	R	R		R	S	R	S	R			R		R		R
573.13544	2023	S		R	R	R	R	R	R	R	R	R		R	S	R	R	R		R	R		S		R
573.13549	2023	S		R	S	R	R	R	S		R	R		R	S	R	S			R	R		R		R
573.1352	2023	S		R	R	R	S	R	R	R	R	R		R	S	R	S	R		R	R				R
573.13567	2023	S		R	S	S		S	S			R		R	S	S	S			R	S		R		S
573.1355	2023	S		R	R	R	R	R	R	R	R	R		S	R	R	R	R		R	R		S		R
573.13566	2023	S		R	R	R	R	R	R	R	R	R			R	R	R	R		R	S		R		S
573.13849	2023	R		R	R	R	R	R	R	R	R	R		S	R	R	R	R		R	S		R		R
573.1433	2023	R		R	R	R	R	R	R	R	R	R		S	R	R	R			R	S		R		R
573.15478	2023	R								R		R		R	S		S		R						R
573.14122	2023	R		R	R	R		S	R	R	R	R		S	S	R	S	R			S		R		R
573.14181	2023	R		R	R	R	R	R	R	R	R	R		S	R	R	R			R	S		R		R
573.14185	2023	R		R	R	R		R	R	R	R	R		S	R	R	R	R		R	S		R		R
573.13307	2023	R		R	R	R	R	R	R	R	R	R		R	R	R	R	R		R	S		R		R
573.14451	2023	R		R	R	R		S	R	R	R	R		S	S	R	S				S		R		R
573.57	2023	R	R		R			S	R			R	S	R			S			R			R	S
573.172	2023	R	R		R				R			R	R	S	R	R	R						R
573.13553	2023	R		R	S	R	R		S	R	R	R			S	R	S	R		R			R		S
573.1733	2023	R	R		R				R			R	R	S	R	R	R						R
573.1721	2023	R	R		R				R			R	R	S	R	R	R						R
573.1722	2023	R	R		R				R			R	R	S	R	R	R						S
573.14125	2023	R		R	R	R	R	R	R	R	R	R		S	S	R	S			R	S		R		R
573.1723	2023	R	R		R				R			R	R	S	R	R	R						R
573.13303	2023	R		R	R	R	R	R	R	R	R	R		R	R	R	R	R		R	S		R		R
573.14465	2023	R		R	R	R	R	R	R	R	R	R		S	R	R	R	R		R			R		R
573.14178	2023	R		R	R	R	R	R	R	R	R	R			R	R	S			R	S		R		R
573.14466	2023	R			R	R		S	R	R	R	R		S	S	R	S	R			S		R		R
573.1724	2023	R	R		R				R			R	R	S	R	R	R						R
573.1725	2023	R	R		R				R			R	R	S	R	R							R
573.14462	2023	R		R	R	R	S	S	R	R	R	R		S	S	R	S			S	S		R		R
573.12959	2023	R		S	R	R		R	R	R		S		R		S	R	R		S	R		R		S
573.12796	2023	R			R	R	R	R	R	R		R	R	R	R	R	R			R	R		R		R
573.1734	2023	R	R		R				R			R	R	S	R	R	R						R
573.15592	2023	R	R			R	S	S		R		R		R			S	R		R		R	R	R	R
573.1719	2023	R	R		R				R			R	R	S	R	R	R						R
573.15486	2023	R								R		R		R	S		S		R						R
573.14136	2023	R		R	R	R	R	R	R	R	R	R			R	R	R	R		R	R		R		R
573.9722	2023	R	R	R	R	R	R	R	R	R		R	R	R	R	R	R			R			R		R
573.7362	2023	R	R	R	R	R	R	R	R	R		R	R	R	R	R	R			R	R		R		R
573.13399	2023	R		R	R	R	R	R	R	R	R	R		S	R	R	R	R		R	S		R		S
573.13398	2023	R		R	R	R	R	R	R	R	R	R		R	R	R	R			R	R		R		R
573.15496	2023	R								R		R		R			R		R						R
573.14364	2023	R		R	R	R	R	R	R	R	R	R		S	R	R	R	R		R	S		R		R
573.14153	2023	R		R	R	R	R	R	R	R	R	R		S	R	R	R			R	S		R		R
573.7032	2023	R	R	R	R	R	R	R	R	R		R	R	R	R	R	R			R	R		R		R
573.7031	2023	R	R	R	R	R	R	R	R	R		R	R	R	R	R	R			R	R		R		R
573.14368	2023	R		R	R	R	R	R	R	R	R	R		S	R	R	R	R		R	S		R		R
573.13361	2023	R		R	R	R	R	R	R	R	R	R		S	R	R	R	R		R	S		R		R
573.13143	2023	R		R	R	R	R	R	R	R	R	R		R	R	R	R	R		R	R		R		R
573.14371	2023	R		R	R	R	R	R	R	R	R	R		S	R	R	R			R	S		R		R
573.13565	2023	R		R	R	R	R	R	R	R	R	R		S	R	R	R	R		R	S		R		R
573.13367	2023	R		R	R	R		R	R	R	R	R		R	R	R	R	R		R	R		R		R
573.14374	2023	R		R	R	R	R	R	R	R	R	R		R	R	R	R	R		R	R		R		R
573.5719	2023	R	R				S	R	R				R	R						R			R	R
573.13861	2023	R		R	R	R	R	R	R	R	R	R		S	R	R	R	R		R	S		R		R
573.15502	2023	R								R		R		R	S		S		R						R
573.13138	2023	R		R	R	R	R	R	R	R	R	R		S	R	R	R	R		R	S		R		R
573.14378	2023	R		R	R	R	S	R	R	R	R	R		S	R	R	R	R		R	S		R		R
573.6974	2023	R	R	R	R	R	R			R		R	R	S	R	R	R				R		S		R
573.6973	2023	R	R	R	R	R	R			R		R	R	R	R	R	R						R		R
573.12783	2023	R	R	R	R	R	R	R	R	R		R	R	R	R	R	R			R	S		R		R
573.15485	2023	R								R		R		R	R		R		R						R
573.14353	2023	R		R	R	R	R		R	R	R	R		S	R	R	R			R	S		R		R
573.5697	2023	R	R		R		R	S	R				S	R			S			R			R	R
573.14137	2023	R		R	S	R	R	R	R	R	R	R		S	R	R	R	R		R	S		R		R
573.14308	2023	R		R	R	R	R	R	R	R	R	R		S	S	R	R	R		R	S		R		R
573.14139	2023	R		R	R	R	R	R	R	R	R	R		S	S	R	S	R		R	S		R		R
573.14441	2023	R		R	R	R		S	R	R	R	R		S	S	R	S				S		R		R
573.5687	2023	R	R		R		R	S	R			R	S	S			S			R			R	R
573.13322	2023	R		R	R	R	R	R	R	R	R	R		S		R	R	R		R	S		R		R
573.14175	2023	R		R	R	R	R	R	R	R	R	R		S	R	R	S			R	S		R		R
573.5798	2023	R	S		R			S	R			R	S	S			S			R			R	S
573.15488	2023	R								R		R		R	S		S		R						R
573.15489	2023	R								R		R		R			R		R						R
573.1342	2023	R		R	R	R	R	R	R	R	R	R		R	R	R				R	R		R		R
573.14434	2023	R		R	R	R	R	R	R	R	R	R		S	S	R	R	R		R	S		R		R
573.1549	2023	R								R		R		R			R		R						R
573.12782	2023	R	R	R	R	R	R	R	R	R		R	R	R	R	R	R			R	R		R		R
573.15491	2023	R								R		R		R	S		S		R						R
573.15108	2023	R	R	R	R	R	R	R	R	R		R	R	R	R	R	R			R	R		R		R
573.13895	2023	R			R	R	S	S	R	R	R	R		S	S	R	S	R		S	S		R		R
573.12779	2023	R	R	R	R	R	R	R	R	R		R	R	R	S	R	R			R	R		R		R
573.12773	2023	R	R	R	R	R	R	R	R	R		R	R	R	R	R	R			R	R		R		R
573.14146	2023	R		R	R	R	R	R	R	R	R	R		S	R	R	S			R	S		R		R
573.12777	2023	R	R	R	R	R	R	R	R	R		R	R	R	R	R	R				R		R		S
573.15492	2023	R								R		R		R	S		S		R						R
573.14148	2023	R		R	R	R	R	R	R	R	R	R		S	R	R	R	R		R	S		R		R
573.14354	2023	R		R	R	R	R	R	R	R	R	R		S	R	R	R			R	S		R		R
573.13752	2023	R		R	R	R	R	S	R	R	R	S		S	S	S	S			R	S		S		R
1438757.3	2023	R		R		R		R	R			R	R	R	R	R	R	R							R
573.1375	2023	R		R	R	R	R	R	R	R	R	R		R	S	R	S	R		R	R		R		R
1438768.3	2023	R		R		R		R	R			R	R		R	R	R	R							R
573.15686	2023	R							R			R	R	R									R		R
573.1406	2023	R		R	R	R	R	R	R	R	R	R		S	R	R	R			R	S		R		R
573.14058	2023	R		R	R	R	R	R	R	R	R	R			R	R	R			R	S		R		R
573.14231	2023	R		R	R	R	R	R	R	R	R	R		R	R	R	R			R			R		R
573.14218	2023	R		R	R	R	R		R	R	R	R		R	S	R	S			R	S		R		R
573.14233	2023	R			R	R	R		R	R	R	R		R	S	R	S			R	S		R		R
1438775.3	2023	R		R		R		R	R			R	R	R	R	R	R	R							R
1438780.3	2023	R		R		R		R	R			R	R	S	R	R	R	R							R
573.13201	2023	R		R	R	R	R	R	R	R	R	R		S	R	R	R			R	S		R		R
573.15434	2023	R								R		R		R	R		R		R						R
573.15436	2023	R								R		R		R	S		S		R						R
573.14081	2023	R		R	R	R	R	R	R	R	R	R		S	S	R	R			R	S		R		R
573.15435	2023	R								R		R		R			R		R						R
573.14242	2023	R		R	R	R	R	R	R	R	R	R			R	R	R	R		R	S		R		R
573.15439	2023	R								R		R		R			R		R						R
573.15438	2023	R								R		R		R	R		R		R						R
573.13234	2023	R		R	R	R	R	R	R	R	R	R			R	R	R	R		R	S		R		S
573.1544	2023	R								R		R		R	R		R		R						R
573.13239	2023	R		R	R	R		R	R	R	R	R		R	S	R	S			R	R		R		R
573.13523	2023	R		R	R	R	R	R	R	R	R	R		S	R	R				R	S		R		R
573.13208	2023	R		R	R	R	R	R	R	R	R	R				R	R	R		R	S		R		R
1328383.3	2023	R							R			R	R	R	R	R
573.13207	2023	R		R	R	R	R	R	R	R	R	R			R	R	R			R	S		R		R
1438761.3	2023	R		R		R		R	R			R	R		R	R	R								R
1438753.3	2023	R		R		R		R	R			R	R		R	R	R	R							R
1438751.3	2023	R		R		R		R	R			R	R		R	R	R	R							R
1438750.3	2023	R		R		R		R	R			R	R		R	R	R	R							R
573.13205	2023	R		R	R	R	R	R	R	R	R	R			R	R	R			R	S		R		R
1438741.3	2023	R		R		R		R	R			R	R		R	R	R								R
1438740.3	2023	R		R		R		R	R			R	R		R	R	R	R							R
1438738.3	2023	R		R		R		R	R			R	R	R	R	R	R	R							R
1438734.3	2023	R		R		R		R	R			R	R	R	R	R	R	R							R
573.13653	2023	R			R	R	S	S	R	R	R	R		S	S	R	S	R			S		R		R
573.14066	2023	R		R	R	R	R	R	R	R	R	R			S	R	R	R		R	S		R		R
1438720.3	2023	R		R		R		R	R			R	R	R	R	R	R								R
1438719.3	2023	R		R		R		R	R			R	R		R	R	R								R
1438717.3	2023	R		R		R		R	R			R	R	R	R	R	R								R
1438715.3	2023	R		R		R		R	R			R	R	S	R	R	R								R
1438714.3	2023	R		R		R		R	R			R	R		R	R	R								R
1438713.3	2023	R		R		R		R	R			R	R		R	R	R								R
1438712.3	2023	R		R		R		R	R			R	R	R	R	R	R								R
1328387.3	2023	R							R			R		S		R									R
1328386.3	2023	R		R		R		R	R			R		S	R	R		R							S
573.13206	2023	R		R	R	R	R	R	R	R	R	R				R	R			R			R		R
573.14036	2023	R		R	R	R			R	R	R	R		S	S	R	S	R			S		R		R
573.13167	2023	R		R	R	R		R	R	R	R	R		R	R	R	R			R	R		R		R
573.13682	2023	R		R	R	R		S	R	R	R	R		S	S	R	S	R		S	S		R		R
573.14165	2023	R		R	R	R	R	R	R	R	R	R		S	S	R				R	S		R		R
573.13478	2023	R		R	R	R		R	R	R	R	R		S	R	R	R	R		R			R		R
573.14509	2023	R		R	R	R	R	R	R	R	R	R		S	R	R	R			R	S		R		R
573.14276	2023	R		R	R	R	S	R	R	R	R	R		S	R	R	R	R		R	S		R		R
573.14283	2023	R		R	R	R	R		R	R	R	R		S	S	R	S			R	R		R		R
573.15461	2023	R								R		R		R	R		R		R						R
573.15462	2023	R								R		R		R	R		R		R						R
573.14498	2023	R		R	R	R	R	R	R	R	R	R		S	R	R	R			R	S		R		R
573.1553	2023	R	R			R	R	R		R		R		R			R	R		R		R	R	R	R
573.13068	2023	R		R	R	R	R	R	R	R	R	R		S	R	R	R			R	S		R		R
573.15609	2023	R	R			R	S	S		R		R		R			S	R		R		R	R	R	R
573.13069	2023	R		R	R	R	R		R	R	R	R		R	S	R	S	R		R	S		R		R
573.14294	2023	R		R	R	R	R	R	R	R	R	R		S	R	R	R	R		R	S		R		R
573.15466	2023	R								R		R		R	S		S		R						R
1438760.3	2023	R		R		R		R	R			R	R		R	R	R								R
573.13288	2023	R		R	R	R	R	R	R	R	R	R		S	R	R	R	R		R	S		R		R
573.14301	2023	R		R	S	R		R	R	R	R	R		R	R	R	R			R	R		R		R
573.14114	2023	R		R	R	R	R	R	R	R	R	R		S	R	R	S			R	S		R		R
573.14115	2023	R		R	R	R	R	R	R	R	R	R		S	R	R		R		R			R		R
573.14477	2023	R		R	R	R	R	R	R	R	R	R		S		R	R	R		R	S		R		R
573.14306	2023	R		R	R	R	R	R	R	R	R	R		R	R	R	R	R		R	S		R		R
573.15616	2023	R	R			R	S	S		R		R		R			S	R		R		R	R	R	R
573.13993	2023	R		R	R	R	R	R	R	R	R	S		S	S	S	S	R		R	S		R		S
573.13531	2023	R		R	R	R	R	R	R	R	R	R		S	R	R	R			R	S		R		R
573.13998	2023	R		R	R	R	R	S	R	R	R	R		S	S	R	S			R	S		R		S
573.13034	2023	R		R	R	R		R	R	R	R	R		S	R	R	R	R		R	S		R		R
573.15441	2023	R								R		R		R	R		R		R						R
573.14214	2023	R		R	R	R	R	R	R	R	R	R		R	R	R	R			R	R		R		R
573.13037	2023	R		R	R	R	R	R	R	R	R	R		R	R	R	R	R		R	S		R		R
573.1425	2023	R		R	R	R	R	R	R	R	R	R		S	R	R	R			R	S		R		R
573.14536	2023	R		R	R	R		S	R	R	R	R		R	S	R	S	R		R	S		R		S
573.13039	2023	R		R	R	R	R	R	R	R	R	R		S	R	R	R	R		R	S		R		R
573.13041	2023	R		R		R			R		R	R			S	R	S			R	S		R		R
573.14256	2023	R		R	R	R		R	R	R	R	R		S	R	R		R		R	S		R		S
573.1409	2023	R		R	R	R	R	R	R	R	R	R		S	R	R	R			R	S		R		R
573.13044	2023	R		R	R	R	R		R		R	R				R				R	S		R		R
573.13252	2023	R		R	R	R	R	R	R	R	R	R		R	R	R	R	R		R	S		R		R
573.14263	2023	R		R	R	R	R	R	R	R	R	R		S	R	R	R	R		R	S		R		R
573.14523	2023	R		R	R	R	R	R	R	R	R	R		R	R	R	R			R	R		R		R
573.14266	2023	R		R	R	R	R	R	R	R	R	R		S	R	R	R			R			R		R
573.13707	2023	R		R	R	R		R	R	R	R	R		R	R	R	R	R		R	S		R		R
573.15448	2023	R								R		R		R	R		R		R						R
573.14269	2023	R		R	R	R	R	R	R	R	R	R		S	R	R	R	R		R	S		R		R
1304920.3	2023	R			R		R		R			R	R	S	R	R	R			R		R	R		S
573.13051	2023	R			R	R			R	R	R	R		S	S	R	S	R		S	S		R		R
573.13999	2023	R		R	R	R	R	S	R	R	R	R		R	S	R	S	R		R	S		R		R
573.1324	2023	R		R	R	R	R	R	R	R	R	R		S	R	R	R			R	S		R		R
573.13684	2023	R		R	R	R	R	R	R	R	R	R		S	S	R	S	R		R			R		R
573.15107	2023		R	R	R	R	R	R	R	R		R	R	S	R	R	R				S		R		R
573.12778	2023		R	R	R	R	R	R	R	R		R	R	R	R	R	R				S		R		R
573.12772	2023		R		R	R	R	R	R	R		R	R	R	R	R	R			R	S		R		R
573.9724	2023		R	R	R	R	R	R	R	R		R	R	R	R	R	R			R	S		R		R
573.7029	2023		R	R	R	R	R	R	R	R		R	R	S	R	R	R			R	R		R		R
573.15043	2023		R	R	R	R	R	R	R	R		R	R	S	R	R	R			R	R		R		R
573.15044	2023		R	R	R	R	R	R	R	R		R	R	S		R	R			R	R		R		R
573.15602	2023		R			R	R	R		R		R		S			R	R		R		R	R	R	R
573.15618	2023		R			R	R	R		R		R		S			R	R		R		R	R
573.1293	2023			S	S	S	S	S	S	S	S	R		S	S	R	S	R		S	S		R		R
573.14033	2023			R	S	R		R	R	R	R	R		S	R	R	R			R	S		R		R
573.14031	2023			R	R	R	R	R	R	R	R	R		S	S	R				R	R		R		R
573.14053	2023			R	R	R	R	R	R	R	R	R		S	R	R				R	S		R		R
573.14052	2023			R	R	R	R	R	R	R	R	R		S	R	R	R			R	S		R		R
573.14049	2023			R	R	R	R	R	R	R	R	R		R	S	R	S			R			R		R
573.1405	2023			R	R	R	R	R	R	R	R	R		S	R	R	R			R	S		R		R
573.14023	2023			R	R	R	R	R	R	R	R	R		S	R	R	R			R	S		R		S
573.13989	2023			R	R	R	R	R	R	R	R	R		S	R	R	R			R	S		R		R
573.13986	2023			R	R	R	R	R	R	R	R	R		S	R	R		R		R	S		R		R
573.13981	2023			R		R	R	R	R	R	R	R		S	R	R	R			R	S		R		S
573.13978	2023			R	R	R	R	R	R	R	R	R		S	R	R	R			R	S		R		R
573.13975	2023			R	R	R	R	R	R	R	R	R		S	R	R	R			R	S		R		R
573.13974	2023			R	R	R		R	R	R	R	R		R	S	R	S	R		R	S		R		S
573.13991	2023			R	R	R	R	R	R	R	R	R		S	R	R	R	R		R	S		R		R
573.14022	2023			R	R	R	R	R	R	R	R	R		S	R	R	R			R	S		R		S
573.14012	2023			R	R	R	S		R	R	R	R		R	S	R	S			R	S		R		R
573.14	2023			R	R	R	R	R	R	R	R	R		S	S	R	R			R	S		R		R
573.13997	2023			R	R	R	R	R	R	R	R	R		S	R	R		R		R	S		R		R
573.14135	2023			R	S	R		S	R	R	R	S		R	S	S	S	R		R	S		R		R
573.14118	2023			R	S	R	S	R	R	R	R	R		S	R	R	R			R	S		R		R
573.14158	2023			R	R	R	R	R	R	R	R	R		S	R	R	R	R		R	S		R		R
573.14084	2023			R	R	R	R	R	R	R	R	R		S	R	R	R	R		R	S		R		R
573.14067	2023			R	R	R	R	R	R	R	R	R		R	S	R	S	R		R	R		R		S
573.14076	2023			R	R	R	R	R	R	R	R	R		S	S	R	R			R	S		R		S
573.14105	2023			R	R	R	R	R	R	R	R	R		S	R	R	R			R	S		R		R
573.14097	2023			R	R	R	R	R	R	R	R	R		S	R	R	R			R	S		R		R
573.13948	2023			R	R	R	S	R	R	R	R	R		S	S	R	S	R		R	R		R		R
573.13808	2023			R	R	R	R	R	R	R	R	R		S	R	R	R	R		R	S		R		R
573.13803	2023			R	R	R			R	R	R	R		S	S	R	S			S			R		R
573.13802	2023			R	R	R		S	R	R	R	R		S	S	R	S						R		R
573.13798	2023			R	R	R	R	R	R	R	R	R		S	R	R	R	R		R	S		R		R
573.13797	2023			R	R	R	R	R	R	R	R	R		S	R	R	R			R	S		R		R
573.1384	2023			R	R	R	R		R	R	R	R		S	R	R	S	R		R	S		R		R
573.13829	2023			R	R	R	S	S	R	R	R	R		S	S	R	S	R		R	R		R		R
573.13796	2023			R	R	R	R	R	R	R	R	R		S	R	R	R	R		R			R		R
573.13765	2023			R	R	R	R	S	R	R	R	R		S	S	R	S			R	S		R		R
573.13759	2023			R	R	R	R	S	R	R	R	R		S	S	R	S			R	S		R		S
573.13749	2023			R	R	R		S	R	R	R	R		S	S	R	S	R			S		R		R
573.13756	2023			R	R	R	R	S	R	R	R	R		S	S	R	S	R		R	S		R		R
573.13793	2023			R	R	R	R	R	R	R	R	R		S	R	R	R	R		R	R		R		R
573.13784	2023			R	R	R	R	R	R	R	R	R		S	R	R	R	R		R	S		R		R
573.13781	2023			R	R	R	S	R	R	R	R	R		S	R	R	R			R			R		R
573.13778	2023			R	R	R	R	R	R	R	R	R		S	R	R		R		R	S		R		R
573.1385	2023			R	R	R	R	R	R	R	R	R		S	R	R	R			R			R		R
573.13852	2023			R	R	R	R	R	R	R	R	R		S	R	R	R			R			R		R
573.13931	2023			R	R	R	R		R	R	R	R		S	R	R	R			R			R		S
573.13926	2023			R	R	R	R	R	R	R	R	R		R	S	R	S	R		R	R		R		R
573.13923	2023			R	R	R	R		R	R	R	R		S	R	R	R	R		R	S		R		R
573.13917	2023			R	R	R	R		R	R	R	R		S	S	R	S			R			R		R
573.1392	2023			R	R	R	R	R	R	R	R	R		S	R	R	R			R	S		R		S
573.13937	2023			R	R	R	R	R	R	R	R	R		S	R	R	R	R		R	S		R		R
573.1396	2023			R	R	R	R	R	R	R	R	R		S	R	R	R	R		R	S		R		R
573.13951	2023			R	R	R	R	R	R	R	R	R		S	R	R	R	R		R	S		R		R
573.13942	2023			R	R	R		R	R	R	R	R		S	R	R	R	R		R	S		R		R
573.1394	2023			R	R	R		R	R	R	R	R		S	R	R	R			R			R		S
573.13939	2023			R	R	R	R	R	R	R	R	R		S	R	R	R			R	S		R		S
573.13867	2023			R	R	R	R	R	R	R	R	R		S	R	R	R			R			R		S
573.13862	2023			R	R	R		S	R	R	R	R		S	S	R	S			R	S		R		R
573.13904	2023			R	R	R	R		R	R	R	R		S	S	R	S	R		R	S		R		R
573.13896	2023			R		R		R	R	R	R	R		R	S	R		R		R	R		R		R
573.13893	2023			R	R	R	R		R	R	R	R		S	S	R	S	R		R	R		R		R
573.14449	2023			R	R	R		R	R	R	R	R		S	S	R	S	R		R	R		R		R
573.14444	2023			R	R	R	R		R	R	R	R		S	S	R	S			R	S		R		R
573.14439	2023			R	R	R	R		R	R	R	R		S	S	R	S	R		R	S		R		R
573.14458	2023			R	R	R	R	R	R	R	R	R		R	S	R	S	R		R	R		R		R
573.14394	2023			R	R	R	R	R	R	R	R	R		S	R	R	R			R	S		R		S
573.1439	2023			R	R	R	R	R	R	R	R	R		S	R	R		R		R			R		R
573.14385	2023			R	R	R	R	R	R	R	R	R		S	R	R	R			R	S		R		R
573.14382	2023			R	R	R	R	R	R	R	R	R		S	R	R	R			R			R		R
573.14388	2023			R	R	R	R	R	R	R	R	R		S	R	R	R			R	S		R		R
573.144	2023			R	R	R		S	R	R	R	R		S	S	R	S			R	S		R		R
573.14524	2023			R	R	R		S	R	R	R	R		S	S	R	S			R	S		R		S
573.14512	2023			R	R	R		R	R	R	R	R		S	R	R	R	R		R	S		R		R
573.14516	2023			R	R	R	R	R	R	R	R	R		S	R	R	R	R		R	S		R		R
1400178.3	2023			R											R
573.14547	2023			R	R	R	R	R	R	R	R	R		S	R	R	R			R	S		R		R
573.14545	2023			R	R	R	R	R	R	R	R	R		S	R	R	R	R		R	S		R		R
573.14542	2023			R	R	R	R	R	R	R	R	R		S	R	R	R	R		R	S		R		R
573.14537	2023			R	R	R	R	R	R	R	R	R		R	R	R	R			R	S		R		S
573.14531	2023			R	R	R		S	R	R	R	R		R	S	R	S	R		R	S		R		R
573.14507	2023			R	R	R	R	R	R	R	R	R		S	R	R	R	R		R	S		R		R
573.14496	2023			R		R	S	S	R		R	R		S	S	R	S			R	S		R		R
573.14491	2023			R	R	R	R		R	R	R	R		S	S	R	S	R		R	R		R		R
573.14486	2023			R	R	R		R	R	R	R	R		R	S	R	S	R		R	R		R		R
573.14485	2023			R	R	R	R	R	R	R	R	R		S	R	R	R	R		R	R		R		R
573.14483	2023			R	R	R		R	R	R	R	R		R	R	R	R	R		R	S		R		S
573.1423	2023			R	R	R		R	R	R	R	R		S	S	R	S	R		R	R		R		R
573.14228	2023			R	R	R	R	R	R	R	R	R		S	R	R	R	R		R	S		R		R
573.14226	2023			R	R	R	R	R	R	R	R	R		R	R	R				R	S		R		R
573.14224	2023			R	R	R	R	R	R	R	R	R		R	S	R	S	R		R	S		R		S
573.14223	2023			R	R	R		R	R	R	R	R		R	R	R	R			R	S		R		R
573.14261	2023			R	R	R		S	R	R	R	R		S	S	R	S	R		R	S		R		R
573.1426	2023			R	R	R	R	R	R	R	R	R		S	R	R	R			R	S		R		R
573.14255	2023			R	R	R	R	R	R	R	R	R		S	R	R	R			R	S		R		R
573.14254	2023			R	R	R	R	R	R	R	R	R		S	R	R	R			R			R		R
573.14216	2023			R	R	R	S	S	R	R	R	R		S	S	R	S			R	S		R		R
[truncated: 246 more rows]
